# Supplementary material for: ‘Candidatus Phytoplasma solani’ interferes with the distribution and uptake of iron in tomato
Source: BMC Genomics. 2019 Sep 10;20:703. doi: 10.1186/s12864-019-6062-x (PMC6734453; doi:10.1186/s12864-019-6062-x)
Supplement: Supplementary file 4 — Table S8. Top 100 up- or downregulated regulated genes in all pairwise comparisons. (XLSX 71 kb) [file 12864_2019_6062_MOESM4_ESM.xlsx]

## Sheet: I vs. H _ TOP100
Supplemental Table 8. Top 100 up- or downregulated regulated genes in all pairwise comparisons.
In the I/+Fe versus H/+Fe comparison, fold-change means the ratio of I/+Fe FPKM on H/+Fe FPKM. Similarly, in the comparison -Fe/H versus +Fe/H, fold-change is the ratio of H/-Fe FPKM on H/+Fe FPKM. In I/+Fe versus H/-Fe the ratio is calculated as I/+Fe FPKM on H/-Fe FPKM. Total FPKM corresponds to the sum of FPKM expression of the corresponding gene in the indicated pairwise comparison. FDR (q) <…
SGN locus	Gene_name Gene ID	ITAG3.0 gene description	NCBI GeneID	NCBI Symbol	NCBI description / 1st blastp hit / 2nd blastp hit	fold_ change	direction	total_ fpkm
I /+Fe versus H/+Fe_UP
Solyc02g065570	Solyc02g065570.1	LOW QUALITY:Rotundifolia-like protein (AHRD V3.3	104645948	LOC104645948	uncharacterized LOC104645948	4.03	UP	2445.28
Solyc07g007760	Solyc07g007760.3	defensin-like protein	101263826	DEFL1	defensin-like protein	4.9	UP	1534.15
Solyc07g041900	Solyc07g041900.3	cysteine proteinase	101252505	Cyp-3	cysteine proteinase 3	3.49	UP	715.76
Solyc08g016150	Solyc08g016150.1	LOW QUALITY:Avr9/Cf-9 rapidly elicited protein		#N/A	gb|AAG43556.1|AF211538_1 Avr9/Cf-9 rapidly elicited protein 180 [Nicotiana tabacum]	3.23	UP	440.74
Solyc04g071890	Solyc04g071890.3	Peroxidase (AHRD V3.3 *** K4BTH6_SOLLC)	101253377	LOC101253377	peroxidase 12	3.49	UP	396.39
Solyc05g008895	Solyc05g008895.1	Lipid transfer protein (AHRD V3.3 ***		#N/A	ref|XP_010320740.1| PREDICTED: non-specific lipid-transfer protein 2-like [Solanum	5.82	UP	356.28
Solyc06g074030	Solyc06g074030.1	Polynucleotidyl transferase, ribonuclease H-like	101258270	LOC101258270	probable CCR4-associated factor 1 homolog 9	3.32	UP	315.69
Solyc10g075090	Solyc10g075090.2	Non-specific lipid-transfer protein (AHRD V3.3		#N/A	ref|NP_001233953.1| non-specific lipid-transfer protein 2 precursor [Solanum lycopersicum]	3.35	UP	276.16
Solyc09g015300	Solyc09g015300.1	Photosystem I P700 chlorophyll a apoprotein A1		#N/A	ref|XP_006445529.1| hypothetical protein CICLE_v10004112mg, partial [Citrus clementina]	3.3	UP	224.92
Solyc06g024210	Solyc06g024210.2	LOW QUALITY:Senescence-associated protein (AHRD		#N/A	ref|XP_010315002.1| PREDICTED: uncharacterized protein LOC101254183, partial [Solanum	3.23	UP	216.24
Solyc03g093800	Solyc03g093800.1	glycine-rich protein (AHRD V3.3 *-* AT5G61660.1)		#N/A	ref|XP_004235193.1| PREDICTED: glycine-rich cell wall structural protein 2-like [Solanum	4.4	UP	186.17
Solyc11g027645	Solyc11g027645.1	Ribosomal RNA small subunit methyltransferase B		#N/A	gb|KRH17867.1| hypothetical protein GLYMA_13G0231001, partial [Glycine max]	3.45	UP	185.41
Solyc02g087350	Solyc02g087350.2	Hexosyltransferase (AHRD V3.3 *** K4BBP2_SOLLC)	101265190	LOC101265190	probable galacturonosyltransferase-like 10	3.63	UP	162.82
Solyc08g082680	Solyc08g082680.3	RING/U-box superfamily protein (AHRD V3.3 ***	101250143	LOC101250143	probable E3 ubiquitin-protein ligase RHA4A	3.9	UP	159.52
Solyc02g091180	Solyc02g091180.1	LOW QUALITY:DUF4228 domain protein (AHRD V3.3 ***	104645686	LOC104645686	uncharacterized LOC104645686	3.82	UP	155.9
Solyc02g084850	Solyc02g084850.3	Abscisic acid and environmental stress-inducible	544056	TAS14	TAS14 peptide (AA 1-130)	4.61	UP	141.97
Solyc08g077900	Solyc08g077900.3	Expansin-like protein (AHRD V3.3 ***	101247647	LOC101247647	expansin-like B1	5.37	UP	135.32
Solyc12g009240	Solyc12g009240.1	Ethylene-responsive transcription factor ERF017	101253257	LOC101253257	ethylene-responsive transcription factor ERF017	11.26	UP	134.8
Solyc00g272810	Solyc00g272810.1	Tyramine N-feruloyltransferase 4/11, putative		#N/A	ref|XP_004253515.1| PREDICTED: probable acetyltransferase NATA1-like [Solanum lycopersicum]	4.09	UP	129.56
Solyc06g076570	Solyc06g076570.3	class I small heat shock protein	101264936	Hsp20.0	class I small heat shock protein	3.4	UP	126.34
Solyc06g053220	Solyc06g053220.3	Homeobox leucine zipper protein (AHRD V3.3 ***	101264731	LOC101264731	homeobox-leucine zipper protein ATHB-12-like	3.33	UP	124.32
Solyc01g109250	Solyc01g109250.2	LOW QUALITY:DUF4228 domain protein (AHRD V3.3 ***	101261073	LOC101261073	uncharacterized LOC101261073	3.62	UP	119.27
Solyc01g005305	Solyc01g005305.1	Eukaryotic aspartyl protease family protein (AHRD		#N/A	0	3.79	UP	116.73
Solyc01g005290	Solyc01g005290.3	Sec14p-like phosphatidylinositol transfer family		#N/A	ref|XP_010316439.1| PREDICTED: LOW QUALITY PROTEIN: sec14 cytosolic factor-like [Solanum	3.34	UP	115.16
Solyc05g051480	Solyc05g051480.2	DNA-directed RNA polymerase subunit beta (AHRD		#N/A	0	3.2	UP	114.4
Solyc10g081980	Solyc10g081980.2	Late embryogenesis abundant (LEA)	101249973	LOC101249973	NDR1/HIN1-Like protein 3-like	3.18	UP	108.21
Solyc01g005300	Solyc01g005300.3	Flavin-binding kelch domain F box protein (AHRD		#N/A	ref|XP_004228739.1| PREDICTED: adagio protein 3 [Solanum lycopersicum]	3.64	UP	102.05
Solyc08g007240	Solyc08g007240.3	Nudix hydrolase (AHRD V3.3 *** A0A061G4C5_THECC)	101261537	LOC101261537	nudix hydrolase 8	3.62	UP	96.18
Solyc12g013710	Solyc12g013710.2	light dependent NADH:protochlorophyllide	101248079	LOC101248079	protochlorophyllide reductase-like	3.63	UP	92.82
Solyc10g049420	Solyc10g049420.2	TRAF-like superfamily protein (AHRD V3.3 --*		#N/A	0	12.4	UP	91.81
Solyc06g051680	Solyc06g051680.1	Protein EARLY FLOWERING 4 (AHRD V3.3 *-*		#N/A	ref|XP_009629950.1| PREDICTED: protein EARLY FLOWERING 4-like [Nicotiana tomentosiformis]	4.5	UP	89.11
Solyc02g094000	Solyc02g094000.1	Calcium-binding protein (AHRD V3.3 ***	101245711	LOC101245711	putative calcium-binding protein CML19	4.19	UP	84.06
Solyc05g009610	Solyc05g009610.1	Alpha/beta-Hydrolases superfamily protein (AHRD		#N/A	ref|XP_004238946.1| PREDICTED: probable carboxylesterase 6 [Solanum lycopersicum]	3.6	UP	83.03
Solyc06g059740	Solyc06g059740.3	Alcohol dehydrogenase (AHRD V3.3 *** ADH_MALDO)	544074	ADH2	alcohol dehydrogenase	4.75	UP	79.21
Solyc10g081970	Solyc10g081970.2	Late embryogenesis abundant (LEA)		#N/A	ref|XP_004249776.1| PREDICTED: protein YLS9-like, partial [Solanum lycopersicum]	3.71	UP	77.5
Solyc12g094380	Solyc12g094380.2	Thioredoxin superfamily protein (AHRD V3.3 ***	101254074	LOC101254074	uncharacterized LOC101254074	3.5	UP	76.81
Solyc06g076580	Solyc06g076580.1	Minichromosome maintenance (MCM2/3/5) family		#N/A	0	3.58	UP	67.05
Solyc04g054990	Solyc04g054990.3	PLAT domain-containing protein 1 (AHRD V3.3 ***	101262509	LOC101262509	PLAT domain-containing protein 2-like	4.01	UP	64.72
Solyc01g007030	Solyc01g007030.3	U-box domain-containing family protein (AHRD V3.3		#N/A	ref|XP_010315681.1| PREDICTED: LOW QUALITY PROTEIN: E3 ubiquitin-protein ligase PUB22-like	3.6	UP	56.92
Solyc05g052520	Solyc05g052520.3	Protein phosphatase 2C family protein (AHRD V3.3	101258862	LOC101258862	putative protein phosphatase 2C 53	4.62	UP	55
Solyc09g009530	Solyc09g009530.3	alpha/beta-Hydrolases superfamily protein (AHRD	101261737	LOC101261737	alpha/beta-Hydrolases superfamily protein	3.63	UP	49.76
Solyc10g008910	Solyc10g008910.1	Histone H3 (AHRD V3.3 *** A0A068VC55_COFCA)	101252717	LOC101252717	histone H3.2	3.64	UP	44.16
Solyc08g006770	Solyc08g006770.3	2-oxoglutarate and Fe(II)-dependent oxygenase	101250715	LOC101250715	protein DMR6-LIKE OXYGENASE 2	4.04	UP	43.65
Solyc01g087990	Solyc01g087990.3	MADS-box transcription factor AGAMOUS-like	101260573	LOC101260573	agamous-like MADS-box protein AGL15	4.08	UP	41.39
Solyc01g096420	Solyc01g096420.3	NADPH:quinone oxidoreductase (AHRD V3.3 ***	101265773	LOC101265773	NAD(P)H:quinone oxidoreductase	5.09	UP	40.82
Solyc01g006680	Solyc01g006680.3	2-oxoglutarate (2OG) and Fe(II)-dependent		#N/A	ref|NP_001306150.1| JmjC-domain protein JMJ524 [Solanum lycopersicum]	5.37	UP	40.73
Solyc03g043860	Solyc03g043860.2	NUDIX hydrolase (AHRD V3.3 *** A0A118K334_CYNCS)	101265208	LOC101265208	nudix hydrolase 1-like	5.11	UP	39.9
Solyc02g086810	Solyc02g086810.1	LOW QUALITY:DUF1645 family protein (AHRD V3.3 ***	101250946	LOC101250946	uncharacterized LOC101250946	3.57	UP	38.83
Solyc05g055540	Solyc05g055540.2	Major facilitator superfamily protein (AHRD V3.3	101262315	LOC101262315	uncharacterized LOC101262315	3.39	UP	38.68
Solyc02g079700	Solyc02g079700.1	Serine/threonine-protein kinase (AHRD V3.3 *-*		#N/A	ref|XP_010317320.1| PREDICTED: LOW QUALITY PROTEIN: receptor-like serine/threonine-protein	5.16	UP	37.15
Solyc12g009800	Solyc12g009800.2	Purple acid phosphatase (AHRD V3.3 ***	101262785	LOC101262785	bifunctional purple acid phosphatase 26	4.05	UP	36.98
Solyc04g081910	Solyc04g081910.3	Calcium-dependent protein kinase, putative (AHRD	101246133	LOC101246133	calcium-dependent protein kinase 29	3.35	UP	34.35
Solyc06g009190	Solyc06g009190.3	Pectinesterase (AHRD V3.3 *** K4C3U9_SOLLC)	101260941	LOC101260941	pectinesterase	6.83	UP	31.66
Solyc01g095930	Solyc01g095930.3	O-acyltransferase WSD1-like protein (AHRD V3.3		#N/A	ref|XP_010315460.1| PREDICTED: LOW QUALITY PROTEIN: O-acyltransferase WSD1 [Solanum	4.73	UP	31.36
Solyc08g074620	Solyc08g074620.3	polyphenol oxidase precursor	101259357	LOC101259357	polyphenol oxidase E, chloroplastic	3.17	UP	30.67
Solyc04g008730	Solyc04g008730.3	Alpha-galactosidase (AHRD V3.3 *** K4BP29_SOLLC)	101249542	LOC101249542	alpha-galactosidase 1	3.28	UP	30.01
Solyc06g069070	Solyc06g069070.1	Lipid transfer protein (AHRD V3.3 ***		#N/A	ref|XP_004241634.1| PREDICTED: non-specific lipid-transfer protein 2-like [Solanum	5.12	UP	29.71
Solyc02g037495	Solyc02g037495.1	AMP-dependent synthetase and ligase family		#N/A	ref|XP_004231632.1| PREDICTED: probable acyl-activating enzyme 6 [Solanum lycopersicum]	3.21	UP	29.11
Solyc05g055080	Solyc05g055080.1	LOW QUALITY:P-loop containing nucleoside		#N/A	0	5.03	UP	29.09
Solyc06g053640	Solyc06g053640.1	RING/U-box superfamily protein (AHRD V3.3 ***	101249928	LOC101249928	RING-H2 finger protein ATL16-like	3.62	UP	28.02
Solyc09g089580	Solyc09g089580.3	2-oxoglutarate (2OG) and Fe(II)-dependent	101268031	ACO3	1-aminocyclopropane-1-carboxylate oxidase homolog	4.48	UP	26.72
Solyc11g020050	Solyc11g020050.1	LOW QUALITY:Cytosolic Fe-S cluster assembly		#N/A	gb|AFK43595.1| unknown [Lotus japonicus]	3.56	UP	25.94
Solyc07g053230	Solyc07g053230.3	R2R3MYB transcription factor 83		#N/A	ref|XP_004243413.1| PREDICTED: myb-related protein Myb4-like [Solanum lycopersicum]	4.2	UP	23.76
Solyc03g081240	Solyc03g081240.3	Two-component response regulator-like protein	101250283	LOC101250283	two-component response regulator-like APRR5	6.4	UP	21.87
Solyc08g062960	Solyc08g062960.3	SolycHsfA2	101255223	LOC101255223	heat stress transcription factor HsfA2	3.77	UP	21.51
Solyc02g080120	Solyc02g080120.2	Gibberellin 2-beta- dioxygenase 7	101263073	LOC101263073	gibberellin 2-beta-dioxygenase 8	4.33	UP	20.88
Solyc02g071700	Solyc02g071700.3	Lipase, GDSL (AHRD V3.3 *** A0A103XTV4_CYNCS)		#N/A	ref|XP_004233010.2| PREDICTED: uncharacterized protein LOC101263269 [Solanum lycopersicum]	4.1	UP	20.05
Solyc04g063210	Solyc04g063210.3	Caffeoyl-CoA O-methyltransferase (AHRD V3.3 ***	101252173	LOC101252173	probable caffeoyl-CoA O-methyltransferase At4g26220	6.71	UP	19.65
Solyc04g008100	Solyc04g008100.2	U-box domain-containing protein (AHRD V3.3 ***	101262803	LOC101262803	U-box domain-containing protein 21-like	3.78	UP	19.59
Solyc01g079110	Solyc01g079110.3	Histone H3 (AHRD V3.3 *** A0A0V0H170_SOLCH)	101260571	LOC101260571	histone H3.2-like	3.81	UP	19.37
Solyc09g009810	Solyc09g009810.1	LOW QUALITY:TSA: Wollemia nobilis	101255524	LOC101255524	uncharacterized LOC101255524	5.1	UP	19.11
Solyc11g066130	Solyc11g066130.1	osmotin	543971	LOC543971	osmotin-like protein	5.2	UP	18.81
Solyc01g006240	Solyc01g006240.3	Mannose-binding lectin superfamily protein (AHRD		#N/A	ref|XP_004228728.1| PREDICTED: inactive protein RESTRICTED TEV MOVEMENT 1-like [Solanum	4.41	UP	18.74
Solyc03g079880	Solyc03g079880.3	Protease inhibitor/seed storage/lipid transfer		#N/A	ref|NP_001306089.1| xylem sap protein 10 kDa precursor [Solanum lycopersicum]	3.22	UP	18.11
Solyc01g010390	Solyc01g010390.3	Beta-glucosidase, putative (AHRD V3.3 ***	101256510	LOC101256510	beta-glucosidase 40	3.54	UP	18.01
Solyc12g005940	Solyc12g005940.2	1-aminocyclopropane-1-carboxylate oxidase 1 (AHRD	101251255	LOC101251255	1-aminocyclopropane-1-carboxylate oxidase	3.74	UP	17.53
Solyc10g009410	Solyc10g009410.1	Eukaryotic aspartyl protease family protein (AHRD	101264466	LOC101264466	aspartyl protease family protein 2	4.46	UP	17.43
Solyc10g050970	Solyc10g050970.1	Ethylene Response Factor D.4	101246484	LOC101246484	ethylene-responsive transcription factor ERF109-like	3.99	UP	16.53
Solyc05g009480	Solyc05g009480.1	LOW QUALITY:NIM1-interacting 2 (AHRD V3.3 -**	104647288	LOC104647288	uncharacterized LOC104647288	3.64	UP	15.57
Solyc02g038740	Solyc02g038740.3	3-hydroxy-3-methylglutaryl coenzyme A reductase		#N/A	ref|NP_001296119.1| 3-hydroxy-3-methylglutaryl-coenzyme A reductase 2 [Solanum lycopersicum]	4.25	UP	15.5
Solyc03g117800	Solyc03g117800.3	Fatty acid hydroxylase superfamily (AHRD V3.3 ***	101251368	LOC101251368	protein ECERIFERUM 3	3.75	UP	15.19
Solyc02g077060	Solyc02g077060.2	LOW QUALITY:RPW8.2-like protein (AHRD V3.3 *-*	104645842	LOC104645842	uncharacterized LOC104645842	4.47	UP	14.82
Solyc01g057910	Solyc01g057910.3	R2R3MYB transcription factor 2	101246560	LOC101246560	transcription factor MYB108-like	3.65	UP	14.11
Solyc03g006210	Solyc03g006210.2	Cysteine protease (AHRD V3.3 *** J7GPZ5_SOLCI)	101249528	LOC101249528	zingipain-2-like	18.73	UP	14.1
Solyc03g111820	Solyc03g111820.3	Sieve element occlusion a (AHRD V3.3 ***		#N/A	ref|XP_004236294.1| PREDICTED: uncharacterized protein LOC101251765 [Solanum lycopersicum]	3.33	UP	13.98
Solyc03g026000	Solyc03g026000.3	cold regulated protein 27 (AHRD V3.3 --*	101244747	LOC101244747	uncharacterized LOC101244747	5.53	UP	13.62
Solyc06g083650	Solyc06g083650.3	GDSL esterase/lipase (AHRD V3.3 ***	101267033	LOC101267033	GDSL esterase/lipase At5g33370	4.73	UP	13.18
Solyc01g066570	Solyc01g066570.3	senescence-associated family protein (DUF581)	101258100	LOC101258100	uncharacterized LOC101258100	8.37	UP	12.86
Solyc08g063130	Solyc08g063130.3	FAD/NAD(P)-binding oxidoreductase family protein	101258393	LOC101258393	FAD-dependent urate hydroxylase-like	6.84	UP	12.73
Solyc01g087785	Solyc01g087785.1	Subtilisin-like protease SDD1 (AHRD V3.3 *-*		#N/A	ref|XP_016489542.1| PREDICTED: subtilisin-like protease SBT1.9 [Nicotiana tabacum]	3.88	UP	12.19
Solyc07g045350	Solyc07g045350.3	Acetoacetyl-CoA thiolase (AHRD V3.3 ***	101262830	LOC101262830	acetyl-CoA acetyltransferase, cytosolic 1	4.69	UP	12.09
Solyc11g021060	Solyc11g021060.2	TOMARPIX proteinase inhibitor	543962	ARPI	proteinase inhibitor	5.6	UP	11.99
Solyc12g099160	Solyc12g099160.2	serine carboxypeptidase family protein	101244564	LOC101244564	serine carboxypeptidase-like 33	4.33	UP	11.8
Solyc02g082240	Solyc02g082240.1	LOW QUALITY:UDP-N-acetylenolpyruvoylglucosamine		#N/A	emb|CDP01750.1| unnamed protein product [Coffea canephora]	3.32	UP	11.76
Solyc08g067510	Solyc08g067510.1	Non-specific lipid-transfer protein (AHRD V3.3	101246456	LOC101246456	non-specific lipid-transfer protein 1-like	18.66	UP	11.75
Solyc08g074630	Solyc08g074630.2	polyphenol oxidase precursor	101259064	LOC101259064	polyphenol oxidase F, chloroplastic	4.81	UP	11.27
Solyc06g051800	Solyc06g051800.3	expansin 1	544035	EXP1	expansin	4.02	UP	11.12
Solyc08g006790	Solyc08g006790.3	Early nodulin-like protein (AHRD V3.3 ***	101251307	LOC101251307	early nodulin-like protein 3	3.22	UP	11
Solyc05g007300	Solyc05g007300.3	HVA22-like protein (AHRD V3.3 *** K4BWQ6_SOLLC)	101263114	LOC101263114	HVA22-like protein c	12.02	UP	10.48
Solyc07g043480	Solyc07g043480.1	Glycosyltransferase (AHRD V3.3 ***	101254402	LOC101254402	zeatin O-xylosyltransferase-like	4.73	UP	10.3
I /+Fe versus H/+Fe_DOWN
Solyc10g086580	Solyc10g086580.2	Ribulose bisphosphate carboxylase/oxygenase	#N/A	#N/A	ref|XP_010312360.1| ribulose bisphosphate carboxylase/oxygenase activase, chloroplastic LOC101249777	8.98	DOWN	3523.28
Solyc05g051850	Solyc05g051850.3	putative myo-inositol-1-phosphatase	543809	LOC543809	inositol-3-phosphate synthase	11.74	DOWN	585.11
Solyc06g053260	Solyc06g053260.1	SAUR-like auxin-responsive family protein (AHRD	101055583	LOC101055583	small auxin-up protein 58	19.7	DOWN	398.64
Solyc07g043130	Solyc07g043130.3	Phototropic-responsive NPH3 family protein (AHRD	101259171	LOC101259171	root phototropism protein 2	13.61	DOWN	362.36
Solyc11g012360	Solyc11g012360.2	Tonoplast dicarboxylate transporter (AHRD V3.3	101257524	LOC101257524	ref|NP_001266027.1| tonoplast dicarboxylate transporter-like [Solanum lycopersicum]	60.94	DOWN	329.01
Solyc06g054270	Solyc06g054270.3	Sugar transporter protein 11	101261239	STP11	sugar transport protein 8-like	9.9	DOWN	297.38
Solyc09g090570	Solyc09g090570.2	proton gradient regulation 5 (AHRD V3.3 ***	101262255	LOC101262255	protein PROTON GRADIENT REGULATION 5, chloroplastic	18.78	DOWN	229.32
Solyc04g015750	Solyc04g015750.3	Magnesium chelatase H subunit (AHRD V3.3 ***	101244176	LOC101244176	magnesium-chelatase subunit ChlH, chloroplastic	16.74	DOWN	221.65
Solyc02g080640	Solyc02g080640.3	adenylyl-sulfate reductase	544267	LOC544267	adenylyl-sulfate reductase	9.4	DOWN	221.41
Solyc06g073180	Solyc06g073180.3	CONSTANS interacting protein 1	778334	CIP1	CONSTANS interacting protein 1	16.27	DOWN	220.12
Solyc11g013810	Solyc11g013810.2	Nitrate reductase (AHRD V3.3 *** K4D6I5_SOLLC)	100736473	NR	nitrate reductase [NADH] E value 0.0	26.05	DOWN	205.65
Solyc10g085140	Solyc10g085140.1	Alkyl transferase (AHRD V3.3 *-* K7X479_SOLLC)		#N/A	ref|XP_010312432.1| PREDICTED: dehydrodolichyl diphosphate synthase 2-like [Solanum	9.06	DOWN	182.25
Solyc09g089730	Solyc09g089730.3	2-oxoglutarate (2OG) and Fe(II)-dependent	101244528	LOC101244528	1-aminocyclopropane-1-carboxylate oxidase homolog	14.46	DOWN	179.3
Solyc09g011080	Solyc09g011080.3	Ribulose bisphosphate carboxylase/oxygenase	101250725	LOC101250725	ribulose bisphosphate carboxylase/oxygenase activase 1, chloroplastic	209.33	DOWN	170.32
Solyc10g079620	Solyc10g079620.2	haloacid dehalogenase	100316880	LOC100316880	haloacid dehalogenase	99.66	DOWN	157.11
Solyc01g080870	Solyc01g080870.3	Peptide transporter, putative (AHRD V3.3 ***	101250924	LOC101250924	protein NRT1/ PTR FAMILY 7.3	13.29	DOWN	151.99
Solyc01g102610	Solyc01g102610.3	Ferric reduction oxidase 7 (AHRD V3.3 ***	101246763	LOC101246763	ref|XP_004230384.1| PREDICTED: ferric reduction oxidase 6-like [Solanum lycopersicum]	42.42	DOWN	145.45
Solyc00g136560	Solyc00g136560.3	Alkyl transferase (AHRD V3.3 *** K7X479_SOLLC)		#N/A	ref|XP_004253464.1| PREDICTED: dehydrodolichyl diphosphate synthase 2-like [Solanum	12.81	DOWN	135.76
Solyc09g018640	Solyc09g018640.1	LOW QUALITY:phosphatidylinositol-glycan		#N/A	0	nan	DOWN	123.947
Solyc01g107460	Solyc01g107460.2	LOW QUALITY:neuronal PAS domain protein (AHRD		#N/A	ref|XP_004230726.1| PREDICTED: uncharacterized protein LOC101248432 [Solanum lycopersicum]	129.29	DOWN	105.24
Solyc02g084420	Solyc02g084420.3	B-box zinc finger family protein (AHRD V3.3 ***		#N/A	ref|XP_015066178.1| PREDICTED: B-box zinc finger protein 19-like [Solanum pennellii]	60.51	DOWN	92.11
Solyc03g111120	Solyc03g111120.3	Malate synthase (AHRD V3.3 *** M1B824_SOLTU)	101267395	LOC101267395	ref|XP_004236346.1| PREDICTED: malate synthase, glyoxysomal [Solanum lycopersicum]	38.25	DOWN	89.75
Solyc01g105120	Solyc01g105120.3	Dentin sialophosphoprotein-related, putative		#N/A	ref|XP_010315092.1| PREDICTED: uncharacterized protein LOC101244909 isoform X2 [Solanum	10.32	DOWN	82.32
Solyc02g071380	Solyc02g071380.2	2-oxoglutarate (2OG) and Fe(II)-dependent	101262071	LOC101262071	protein SRG1	14.21	DOWN	81.08
Solyc07g005390	Solyc07g005390.3	aldehyde dehydrogenase 11A3 (AHRD V3.3 ***	101262732	SlALDH11A3a	NADP-dependent glyceraldehyde-3-phosphate dehydrogenase,	10.65	DOWN	75.43
Solyc05g012030	Solyc05g012030.1	LOW QUALITY:Protein BIG GRAIN 1-like E (AHRD V3.3		#N/A	ref|XP_004239030.1| PREDICTED: histone-lysine N-methyltransferase, H3 lysine-79 specific	40.98	DOWN	69.82
Solyc03g059260	Solyc03g059260.3	Carboxyl-terminal-processing protease (AHRD V3.3	101257542	LOC101257542	carboxyl-terminal-processing peptidase 3, chloroplastic	9.23	DOWN	69.72
Solyc10g084370	Solyc10g084370.2	MYB transcription factor (AHRD V3.3 ***	101253545	LOC101253545	protein REVEILLE 8	308.5	DOWN	68.59
Solyc02g084430	Solyc02g084430.3	B-box type zinc finger family protein (AHRD V3.3		#N/A	ref|XP_015066178.1| PREDICTED: B-box zinc finger protein 19-like [Solanum pennellii]	58.54	DOWN	67.11
Solyc03g116630	Solyc03g116630.3	cytochrome P450 family protein (AHRD V3.3 ***	101253674	LOC101253674	uncharacterized LOC101253674	17.88	DOWN	66.83
Solyc03g098320	Solyc03g098320.3	Myb transcription factor (AHRD V3.3 ***	101255972	LOC101255972	ref|XP_004235390.1| PREDICTED: protein REVEILLE 7 [Solanum lycopersicum]	69.32	DOWN	66.15
Solyc09g007760	Solyc09g007760.3	plasma membrane intrinsic protein 2.10		#N/A	ref|XP_010325988.1| PREDICTED: aquaporin PIP2-1-like [Solanum lycopersicum]	11.04	DOWN	65.64
Solyc06g036260	Solyc06g036260.3	beta-carotene hydroxylase-1	544133	CrtR-b1	beta-carotene hydroxylase	19.24	DOWN	64.94
Solyc04g040160	Solyc04g040160.3	Pheophorbide A oxygenase, putative (AHRD V3.3 ***	101255583	LOC101255583	protochlorophyllide-dependent translocon component 52, chloroplastic	8.77	DOWN	61.52
Solyc02g089540	Solyc02g089540.3	CONSTANS 1	778253	CO1	CONSTANS 1;CO1;ortholog	66.22	DOWN	60.16
Solyc05g007880	Solyc05g007880.3	Dof zinc finger protein (AHRD V3.3 ***	101248009	LOC101248009	cyclic dof factor 1	15.61	DOWN	58.62
Solyc05g011890	Solyc05g011890.1	Sulfotransferase (AHRD V3.3 *** K4BXR2_SOLLC)	101259437	LOC101259437	ref|XP_004239020.1| PREDICTED: cytosolic sulfotransferase 12-like [Solanum lycopersicum]	37.15	DOWN	57.86
Solyc08g082590	Solyc08g082590.3	Glutaredoxin (AHRD V3.3 *** A0A103XR19_CYNCS)	101252103	LOC101252103	ref|XP_004245502.1| PREDICTED: glutaredoxin domain-containing cysteine-rich protein	85.85	DOWN	57.73
Solyc03g007370	Solyc03g007370.3	Sigma factor (AHRD V3.3 *** A0A0G2STU5_9ROSI)	101252660	LOC101252660	RNA polymerase sigma factor sigE, chloroplastic/mitochondrial	11.53	DOWN	55.7
Solyc01g079150	Solyc01g079150.3	Boron transporter (AHRD V3.3 *** B6V758_VITVI)	101260863	LOC101260863	ref|XP_004229368.1| PREDICTED: boron transporter 1 [Solanum lycopersicum]	69.35	DOWN	53.69
Solyc09g007765	Solyc09g007765.1	Aquaporin-like protein (AHRD V3.3 *-*		#N/A	ref|XP_010325988.1| PREDICTED: aquaporin PIP2-1-like [Solanum lycopersicum]	14.41	DOWN	51.95
Solyc07g051820	Solyc07g051820.3	Cellulose synthase family protein (AHRD V3.3 ***	101259456	LOC101259456	cellulose synthase-like protein H1	15.01	DOWN	49.21
Solyc10g050670	Solyc10g050670.1	LOW QUALITY:LOB domain-containing protein 7 (AHRD		#N/A	0	nan	DOWN	45.8703
Solyc01g068560	Solyc01g068560.3	Agglutinin-like protein ALA1, putative isoform 3		#N/A	ref|XP_010320656.1| PREDICTED: uncharacterized protein LOC101268608 [Solanum lycopersicum]	9.11	DOWN	45.45
Solyc08g007130	Solyc08g007130.3	Beta-amylase (AHRD V3.3 *** K4CIK0_SOLLC)	101259175	LOC101259175	beta-amylase 3, chloroplastic-like	21.18	DOWN	43.58
Solyc01g110940	Solyc01g110940.3	SAUR-like auxin-responsive protein family (AHRD		#N/A	ref|XP_016539874.1| PREDICTED: auxin-induced protein 15A-like [Capsicum annuum]	8.92	DOWN	42.92
Solyc05g012230	Solyc05g012230.3	Protein POLAR LOCALIZATION DURING ASYMMETRIC	101267310	LOC101267310	ref|XP_004239047.1| PREDICTED: uncharacterized protein LOC101267310 [Solanum lycopersicum]	34.46	DOWN	42.45
Solyc02g092110	Solyc02g092110.3	Phytosulfokines 3 family protein (AHRD V3.3 ***	101268443	PSK4	phytosulfokines 3	12.8	DOWN	40.62
Solyc09g010530	Solyc09g010530.3	Cation/H(+) antiporter (AHRD V3.3 ***	101249848	LOC101249848	cation/H(+) antiporter 20	282.47	DOWN	40.45
Solyc10g005080	Solyc10g005080.3	Late elongated hypocotyl (AHRD V3.3 ***	101261662	LOC101261662	ref|XP_004248416.1| PREDICTED: protein LHY [Solanum lycopersicum]	91.24	DOWN	40.32
Solyc01g009080	Solyc01g009080.3	Zeaxanthin epoxidase, chloroplastic (AHRD V3.3	101252420	LOC101252420	uncharacterized LOC101252420	9.24	DOWN	38.61
Solyc04g080040	Solyc04g080040.3	Heat shock protein binding protein, putative		#N/A	ref|XP_004238235.1| PREDICTED: J domain-containing protein required for chloroplast	29.6	DOWN	38.45
Solyc07g053140	Solyc07g053140.3	Zinc finger, B-box (AHRD V3.3 ***	101265452	LOC101265452	ref|XP_004243424.1| PREDICTED: zinc finger protein CONSTANS-LIKE 4-like [Solanum lycopersicum]	33.88	DOWN	38.42
Solyc03g096760	Solyc03g096760.1	Response to low sulfur protein, putative (AHRD	101268660	LOC101268660	ref|XP_004235266.1| PREDICTED: uncharacterized protein LOC101268660 [Solanum lycopersicum]	36.67	DOWN	38.07
Solyc10g005030	Solyc10g005030.3	Pseudo-response regulator 9 (AHRD V3.3 ***	101262866	LOC101262866	two-component response regulator-like APRR9	9.58	DOWN	36.72
Solyc07g040680	Solyc07g040680.3	SolycHsfA9	101266046	LOC101266046	heat stress transcription factor A-2-like	8.79	DOWN	36.43
Solyc06g081990	Solyc06g081990.2	LOW QUALITY:Dynein light chain type 1 family		#N/A	0	nan	DOWN	36.3569
Solyc03g116910	Solyc03g116910.3	cinnamoyl-CoA reductase 2	778359	CCR2	cinnamoyl-CoA reductase	19.44	DOWN	36.15
Solyc01g096630	Solyc01g096630.3	Dentin sialophosphoprotein-related, putative		#N/A	0	16.47	DOWN	36.05
Solyc07g014680	Solyc07g014680.3	sodium transporter HKT1,2		#N/A	emb|CCJ09642.1| Na+ transporter [Solanum lycopersicum var. cerasiforme]	10.1	DOWN	34.14
Solyc01g110370	Solyc01g110370.3	Zinc finger, B-box (AHRD V3.3 ***		#N/A	ref|XP_004230952.1| PREDICTED: B-box zinc finger protein 19-like [Solanum lycopersicum]	18.51	DOWN	33.74
Solyc12g015630	Solyc12g015630.2	transmembrane protein (AHRD V3.3 *** AT5G55570.1)	101246694	LOC101246694	uncharacterized LOC101246694	10.93	DOWN	30.43
Solyc01g007895	Solyc01g007895.1	basic helix-loop-helix (bHLH) DNA-binding		#N/A	ref|XP_004228559.1| PREDICTED: putative uncharacterized protein DDB_G0282499 [Solanum	13.7	DOWN	30.15
Solyc03g093140	Solyc03g093140.3	Glycerol-3-phosphate transporter, putative (AHRD	101259222	LOC101259222	putative glycerol-3-phosphate transporter 1	8.9	DOWN	29.54
Solyc08g067540	Solyc08g067540.1	Non-specific lipid-transfer protein (AHRD V3.3	101256205	LOC101256205	non-specific lipid-transfer protein 1-like	8.87	DOWN	29.43
Solyc11g006290	Solyc11g006290.2	3-oxo-5-alpha-steroid 4-dehydrogenase family	101255051	LOC101255051	3-oxo-5-alpha-steroid 4-dehydrogenase 1-like	23.82	DOWN	28.92
Solyc07g063120	Solyc07g063120.3	Ubiquitin ligase protein cop1, putative (AHRD		#N/A	ref|XP_004244232.1| PREDICTED: protein SPA1-RELATED 4-like [Solanum lycopersicum]	9.16	DOWN	28.78
Solyc04g009795	Solyc04g009795.1	EEIG1/EHBP1 N-terminal domain-containing protein		#N/A	ref|XP_004236801.1| PREDICTED: uncharacterized protein LOC101251972 [Solanum lycopersicum]	12.67	DOWN	27.33
Solyc02g072540	Solyc02g072540.3	Non-specific serine/threonine protein kinase	101251538	LOC101251538	CBL-interacting serine/threonine-protein kinase 20	8.62	DOWN	26.19
Solyc01g096620	Solyc01g096620.3	MATH and LRR domain-containing protein PFE0570w,		#N/A	ref|XP_010324123.1| PREDICTED: ACI112 protein isoform X1 [Solanum lycopersicum]	15.02	DOWN	25.36
Solyc04g082290	Solyc04g082290.3	At1g76250 (AHRD V3.3 *-* Q8GX25_ARATH)	101255492	LOC101255492	uncharacterized LOC101255492	15.73	DOWN	24.65
Solyc07g056240	Solyc07g056240.3	TRNA-methyltransferase (AHRD V3.3 ***	101250133	LOC101250133	uncharacterized LOC101250133	10.25	DOWN	24.26
Solyc04g011780	Solyc04g011780.1	Glutaredoxin (AHRD V3.3 *** A0A103XEX1_CYNCS)		#N/A	ref|XP_004236715.1| PREDICTED: monothiol glutaredoxin-S1-like [Solanum lycopersicum]	11.94	DOWN	23.96
Solyc10g083940	Solyc10g083940.1	Nodulin-like / Major Facilitator Superfamily	101244136	LOC101244136	uncharacterized LOC101244136	18.46	DOWN	23.71
Solyc06g068970	Solyc06g068970.3	3-oxo-5-alpha-steroid 4-dehydrogenase (AHRD V3.3	101250128	LOC101250128	uncharacterized LOC101250128	11.34	DOWN	20.2
Solyc08g077170	Solyc08g077170.3	Peptide transporter, putative (AHRD V3.3 ***	101263538	LOC101263538	ref|XP_004245877.1| PREDICTED: protein NRT1/ PTR FAMILY 7.3 [Solanum lycopersicum]	42.45	DOWN	19.9
Solyc12g005660	Solyc12g005660.2	Zinc finger, B-box (AHRD V3.3 *-*	101055534	LOC101055534	Hop-interacting protein THI121	13.05	DOWN	19.9
Solyc09g092490	Solyc09g092490.3	Glycosyltransferase (AHRD V3.3 *-* B6EWX4_LYCBA)		#N/A	ref|XP_004247896.2| PREDICTED: crocetin glucosyltransferase, chloroplastic-like [Solanum	34.46	DOWN	19.73
Solyc06g049050	Solyc06g049050.3	expansin 2	543582	EXP2	expansin	9.69	DOWN	19.57
Solyc02g093720	Solyc02g093720.3	TPX2 (Targeting protein for Xklp2) family		#N/A	ref|XP_004231816.1| PREDICTED: histone H3.v1-like [Solanum lycopersicum]	14.62	DOWN	18.74
Solyc01g110720	Solyc01g110720.2	SAUR-like auxin-responsive protein family (AHRD	109118704	LOC109118704	auxin-induced protein 15A-like	10.01	DOWN	18.13
Solyc09g056000	Solyc09g056000.1	LOW QUALITY:30S ribosomal protein S4,		#N/A	0	nan	DOWN	17.2434
Solyc11g042630	Solyc11g042630.2	DUF506 family protein (AHRD V3.3 ***		#N/A	ref|XP_004250717.2| PREDICTED: uncharacterized protein LOC101267284 [Solanum lycopersicum]	42.51	DOWN	17.02
Solyc08g005100	Solyc08g005100.3	PLATZ transcription factor family protein (AHRD	101268014	LOC101268014	uncharacterized LOC101268014	9.3	DOWN	15.98
Solyc07g005370	Solyc07g005370.3	Pathogenesis-related (PR)-10-related	101262127	LOC101262127	S-norcoclaurine synthase 1-like	21.09	DOWN	13.5
Solyc05g010060	Solyc05g010060.3	Phosphate transporter PHO1-like protein (AHRD	101244953	LOC101244953	phosphate transporter PHO1 homolog 1	10.81	DOWN	13.31
Solyc04g050440	Solyc04g050440.3	ammonium transporter	544110	AMT1-2	ammonium transporter	19.14	DOWN	13.16
Solyc10g007110	Solyc10g007110.3	Tyrosine aminotransferase (AHRD V3.3 ***		#N/A	ref|XP_004248255.1| PREDICTED: probable aminotransferase TAT2 [Solanum lycopersicum]	11.36	DOWN	12.88
Solyc11g006300	Solyc11g006300.2	3-oxo-5-alpha-steroid 4-dehydrogenase family	101255353	LOC101255353	ref|XP_004249926.1| PREDICTED: very-long-chain enoyl-CoA reductase-like [Solanum	81.57	DOWN	12.77
Solyc09g091960	Solyc09g091960.3	High mobility group B-like protein (AHRD V3.3 ***	101265586	LOC101265586	ref|XP_004247860.1| PREDICTED: high mobility group B protein 15 [Solanum lycopersicum]	41.85	DOWN	12.74
Solyc05g024260	Solyc05g024260.3	Bidirectional sugar transporter SWEET (AHRD V3.3	101255592	LOC101255592	bidirectional sugar transporter N3	20.13	DOWN	12.44
Solyc03g096770	Solyc03g096770.1	Response to low sulfur protein, putative (AHRD	101243684	LOC101243684	uncharacterized LOC101243684	8.87	DOWN	12.23
Solyc12g094580	Solyc12g094580.2	AT hook motif DNA-binding family protein (AHRD		#N/A	ref|XP_008358871.1| PREDICTED: uncharacterized protein LOC103422586 [Malus domestica]	8.64	DOWN	11.93
Solyc09g082550	Solyc09g082550.3	Sulfate transporter (AHRD V3.3 *** D7LTZ8_ARALL)	101253320	LOC101253320	ref|XP_004247591.1| PREDICTED: sulfate transporter 3.1-like [Solanum lycopersicum]	41.52	DOWN	11.9
Solyc10g054820	Solyc10g054820.2	X-intrinsic protein 1.2	101251423	LOC101251423	probable aquaporin TIP3-1	9.74	DOWN	11.58
Solyc12g094585	Solyc12g094585.1	inactive purple acid phosphatase-like protein		#N/A	ref|XP_004253200.1| PREDICTED: uncharacterized protein LOC101248373 [Solanum lycopersicum]	9.95	DOWN	10.89
Solyc08g007540	Solyc08g007540.3	ACT domain-containing family protein (AHRD V3.3	101243731	LOC101243731	ACT domain-containing protein ACR8	9.96	DOWN	10.85
Solyc04g072740	Solyc04g072740.3	Sulfate transporter, putative (AHRD V3.3 ***	101245940	LOC101245940	low affinity sulfate transporter 3	10.22	DOWN	10.76
Solyc01g006790	Solyc01g006790.2	BnaAnng41820D protein (AHRD V3.3 ***	101264148	LOC101264148	uncharacterized LOC101264148	9.13	DOWN	10.52
Solyc07g055560	Solyc07g055560.3	Cytochrome P450 (AHRD V3.3 *** A0A124SAX2_CYNCS)	101262533	LOC101262533	ref|XP_004243253.1| PREDICTED: cytochrome P450 CYP72A219 [Solanum lycopersicum]	84.06	DOWN	10.22

## Sheet: -Fe vs. H_ TOP100
SGN locus	Gene_name Gene ID	ITAG3.0 gene description	NCBI GeneID	NCBI Symbol	NCBI description / 1st blastp hit / 2nd blastp hit	fold_ change	direction	total_ fpkm
H/-Fe versus H/+Fe_UP
Solyc07g044910	Solyc07g044910.1	LOW QUALITY:NAC domain containing protein 90		#N/A	0	nan	UP	4564.78
Solyc07g044900	Solyc07g044900.1	LOW QUALITY:AP2/B3-like transcriptional factor		#N/A	0	nan	UP	3226.01
Solyc09g092110	Solyc09g092110.3	Light-regulated (AHRD V3.3 *** A0A0B0P5I2_GOSAR)	101268227	LOC101268227	light-regulated protein	8.08	UP	3207.72
Solyc07g064160	Solyc07g064160.3	Thiamine thiazole synthase, chloroplastic (AHRD	101257192	LOC101257192	thiamine thiazole synthase, chloroplastic	3.45	UP	1283.64
Solyc09g015300	Solyc09g015300.1	Photosystem I P700 chlorophyll a apoprotein A1		psaA LyesC2p069	ref|XP_006445529.1| hypothetical protein CICLE_v10004112mg, partial [Citrus clementina]	11.71	UP	665.69
Solyc07g054760	Solyc07g054760.1	LOW QUALITY:Wound-responsive family protein (AHRD	101254813	LOC101254813	uncharacterized LOC101254813	3.87	UP	442.06
Solyc12g098850	Solyc12g098850.2	ethylene-forming enzyme		#N/A	ref|XP_004252959.1| PREDICTED: UPF0396 protein CG6066 [Solanum lycopersicum]	3.14	UP	428.28
Solyc12g006770	Solyc12g006770.1	glutathione S-transferase zeta 1 (AHRD V3.3 --*		#N/A		75.23	UP	405.54
Solyc07g054780	Solyc07g054780.1	LOW QUALITY:Wound-responsive family protein (AHRD	544070	LOC544070	uncharacterized LOC544070	5.66	UP	391.1
Solyc09g092430	Solyc09g092430.3	Selenium binding family protein (AHRD V3.3 ***	101249583	LOC101249583	selenium-binding protein 2	2.96	UP	389.01
Solyc03g083420	Solyc03g083420.3	OBP3-responsive protein 1 (AHRD V3.3 ***	101254880	LOC101254880	probable plastid-lipid-associated protein 14, chloroplastic	10.46	UP	274.97
Solyc12g006750	Solyc12g006750.1	glutathione S-transferase zeta 1 (AHRD V3.3 --*		#N/A		nan	UP	271.117
Solyc03g005780	Solyc03g005780.3	chlorophyll a/b-binding protein Cab-3C	108491835	Cab-3C	chlorophyll a/b-binding protein Cab-3C	3.03	UP	246.51
Solyc06g049020	Solyc06g049020.1	Sorghum bicolor protein targeted either to	101254906	LOC101254906	uncharacterized LOC101254906	3.78	UP	227.15
Solyc02g070950	Solyc02g070950.1	Chlorophyll a-b binding protein, chloroplastic	101264784	CAB1B	chlorophyll a/b-binding protein Cab-1B	3.2	UP	221.35
Solyc10g045530	Solyc10g045530.1	LOW QUALITY:Diacylglycerol kinase family protein		#N/A	0	nan	UP	217.817
Solyc01g006020	Solyc01g006020.3	6,7-dimethyl-8-ribityllumazine synthase (AHRD	101264357	LOC101264357	uncharacterized LOC101264357	3.21	UP	207.93
Solyc11g012700	Solyc11g012700.2	oligopeptide transporter (AHRD V3.3 ***	101265194	LOC101265194	oligopeptide transporter 3	4.76	UP	207.91
Solyc02g077430	Solyc02g077430.3	Phospholipase A1 (AHRD V3.3 *** A5YW95_CAPAN)		#N/A	ref|XP_004232942.2| PREDICTED: phospholipase A1-IIgamma-like [Solanum lycopersicum]	3.36	UP	180.14
Solyc08g082680	Solyc08g082680.3	RING/U-box superfamily protein (AHRD V3.3 ***	101250143	LOC101250143	probable E3 ubiquitin-protein ligase RHA4A	4.33	UP	173.51
Solyc06g071820	Solyc06g071820.3	BTB/POZ and TAZ domain protein (AHRD V3.3 ***	101263123	LOC101263123	BTB/POZ and TAZ domain-containing protein 1-like	3.86	UP	169.95
Solyc01g103590	Solyc01g103590.3	Lactoylglutathione lyase / glyoxalase I family	101243831	LOC101243831	uncharacterized LOC101243831	3.23	UP	167.71
Solyc02g079240	Solyc02g079240.1	LOW QUALITY:Wound-responsive family protein (AHRD		#N/A	ref|XP_010316669.1| PREDICTED: uncharacterized protein LOC104645811 [Solanum lycopersicum]	3.88	UP	166.86
Solyc04g080540	Solyc04g080540.2	DNA polymerase epsilon catalytic subunit A,	101245159	LOC101245159	uncharacterized LOC101245159	7.33	UP	150.58
Solyc04g071800	Solyc04g071800.3	Cytochrome P450 (AHRD V3.3 *** A0A0B0NSU6_GOSAR)	101251878	LOC101251878	cytochrome P450 71A1-like	3.43	UP	141.08
Solyc01g017710	Solyc01g017710.1	LOW QUALITY:ferredoxin-fold anticodon-binding		#N/A	0	4.7	UP	138.75
Solyc03g093800	Solyc03g093800.1	glycine-rich protein (AHRD V3.3 *-* AT5G61660.1)		#N/A	ref|XP_004235193.1| PREDICTED: glycine-rich cell wall structural protein 2-like [Solanum	2.9	UP	134.64
Solyc02g062890	Solyc02g062890.2	polyol monosaccharide transporter 5		#N/A	ref|XP_004233513.1| PREDICTED: probable polyol transporter 6 isoform X2 [Solanum	2.88	UP	128.92
Solyc09g089510	Solyc09g089510.3	Proteinase inhibitor I (AHRD V3.3 ***		#N/A	ref|XP_004247691.2| PREDICTED: proteinase inhibitor I-B [Solanum lycopersicum]	8.55	UP	127.54
Solyc05g051720	Solyc05g051720.1	Glutaredoxin family protein (AHRD V3.3 ***	101252183	LOC101252183	monothiol glutaredoxin-S1-like	4.15	UP	122.52
Solyc05g007770	Solyc05g007770.3	NAC domain TF	101244582	LOC101244582	NAC transcription factor family protein	3.56	UP	117.03
Solyc06g076570	Solyc06g076570.3	class I small heat shock protein	101264936	Hsp20.0	class I small heat shock protein	2.96	UP	113.88
Solyc02g083310	Solyc02g083310.3	Wound-responsive family protein, putative (AHRD	101247280	LOC101247280	bifunctional nuclease 2	3.53	UP	113.78
Solyc06g053220	Solyc06g053220.3	Homeobox leucine zipper protein (AHRD V3.3 ***	101264731	LOC101264731	homeobox-leucine zipper protein ATHB-12-like	2.87	UP	110.87
Solyc12g013710	Solyc12g013710.2	light dependent NADH:protochlorophyllide	101248079	LOC101248079	protochlorophyllide reductase-like	4.51	UP	110.42
Solyc07g044970	Solyc07g044970.1	LOW QUALITY:P-loop containing nucleoside		#N/A	ref|XP_016580390.1| PREDICTED: uncharacterized protein LOC107878034 isoform X1 [Capsicum	3.09	UP	106.6
Solyc04g050620	Solyc04g050620.3	Cytochrome P450 family protein (AHRD V3.3 ***	101245153	LOC101245153	cytochrome P450 CYP736A12-like	3.4	UP	106.45
Solyc08g007240	Solyc08g007240.3	Nudix hydrolase (AHRD V3.3 *** A0A061G4C5_THECC)	101261537	LOC101261537	nudix hydrolase 8	3.95	UP	103.13
Solyc09g083440	Solyc09g083440.3	PIN-I protein (AHRD V3.3 *** Q4FE22_SOLTU)	101246961	LOC101246961	wound-induced proteinase inhibitor 1	6.02	UP	101.28
Solyc09g084470	Solyc09g084470.3	Wound-induced proteinase inhibitor 1 (AHRD V3.3	543954	LOC543954	wound-induced proteinase inhibitor 1	9.04	UP	100.76
Solyc07g043420	Solyc07g043420.3	2-oxoglutarate-dependent dioxygenase 2	544002	LOC544002	2-oxoglutarate-dependent dioxygenase 2	3.01	UP	97.26
Solyc12g006740	Solyc12g006740.1	LOW QUALITY:RING/U-box superfamily protein (AHRD		#N/A	0	nan	UP	89.6549
Solyc02g088345	Solyc02g088345.1	Transcription factor (AHRD V3.3 ***		#N/A	ref|XP_004232197.1| PREDICTED: probable WRKY transcription factor 3 [Solanum lycopersicum]	3.07	UP	78.72
Solyc10g006900	Solyc10g006900.3	light dependent NADH:protochlorophyllide	101244717	LOC101244717	light dependent NADH:protochlorophyllide oxidoreductase 3	3.28	UP	66.63
Solyc12g089240	Solyc12g089240.2	Zinc finger, B-box (AHRD V3.3 ***	101247504	LOC101247504	B-box zinc finger protein 20	2.92	UP	63.34
Solyc03g098780	Solyc03g098780.2	Cathepsin D Inhibitor	101262903	LOC101262903	aspartic protease inhibitor 1-like	3.85	UP	62.78
Solyc05g055540	Solyc05g055540.2	Major facilitator superfamily protein (AHRD V3.3	101262315	LOC101262315	uncharacterized LOC101262315	5.45	UP	56.84
Solyc09g091810	Solyc09g091810.1	LOW QUALITY:CLAVATA3/ESR-related protein (AHRD		#N/A	0	3.41	UP	50.6
Solyc07g043400	Solyc07g043400.1	LOW QUALITY:C2H2 and C2HC zinc fingers		#N/A	0	11.41	UP	48.71
Solyc01g066190	Solyc01g066190.1	LOW QUALITY:Splicing factor 3B subunit 3 (AHRD		#N/A	0	7.51	UP	47.03
Solyc05g011980	Solyc05g011980.3	Photosystem II reaction center protein M (AHRD		#N/A	ref|XP_004239026.1| PREDICTED: uncharacterized protein LOC101261117 [Solanum lycopersicum]	3.03	UP	45.66
Solyc08g006770	Solyc08g006770.3	2-oxoglutarate and Fe(II)-dependent oxygenase	101250715	LOC101250715	protein DMR6-LIKE OXYGENASE 2	4.2	UP	45.08
Solyc09g009530	Solyc09g009530.3	alpha/beta-Hydrolases superfamily protein (AHRD	101261737	LOC101261737	alpha/beta-Hydrolases superfamily protein	2.86	UP	41.52
Solyc01g066270	Solyc01g066270.3	LOW QUALITY:AT-hook motif nuclear-localized		#N/A	0	4.31	UP	41.1
Solyc07g008440	Solyc07g008440.3	Purine permease-like protein (AHRD V3.3 ***	101252698	LOC101252698	purine permease 3-like	4.24	UP	38.35
Solyc01g096420	Solyc01g096420.3	NADPH:quinone oxidoreductase (AHRD V3.3 ***	101265773	LOC101265773	NAD(P)H:quinone oxidoreductase	4.5	UP	36.88
Solyc07g066010	Solyc07g066010.3	Amino acid transporter, putative (AHRD V3.3 ***	101267140	LOC101267140	probable amino acid permease 7	3.85	UP	36.84
Solyc12g098110	Solyc12g098110.1	LOW QUALITY:Self-incompatibility S1 family	109119116	LOC109119116	uncharacterized LOC109119116	3.14	UP	35.39
Solyc11g056650	Solyc11g056650.2	bHLH transcription factor 096	101263275	LOC101263275	transcription factor bHLH81	3.45	UP	35.16
Solyc10g008270	Solyc10g008270.3	bHLH transcription factor 094	101265482	LOC101265482	uncharacterized LOC101265482	3.21	UP	34.69
Solyc10g079680	Solyc10g079680.2	bHLH transcription factor 068	101258211	LOC101258211	putative transcription factor SlbHLH068	nan	UP	33.1349
Solyc06g064500	Solyc06g064500.2	O-methyltransferase (AHRD V3.3 *** F6M2M1_VITPS)		#N/A	ref|XP_004241912.1| PREDICTED: trans-resveratrol di-O-methyltransferase-like [Solanum	3.17	UP	32.73
Solyc01g017720	Solyc01g017720.2	Maturase K (AHRD V3.3 --* H9NKB3_9ASTR)		#N/A	0	5.2	UP	32.3
Solyc10g086380	Solyc10g086380.1	GAI-like protein 1 (AHRD V3.3 *** A1YWN9_9ROSI)	101265384	LOC101265384	DELLA protein GAI	2.92	UP	31.61
Solyc09g074600	Solyc09g074600.1	Glutaredoxin (AHRD V3.3 *** A0A103Y7J3_CYNCS)	101257598	LOC101257598	monothiol glutaredoxin-S2-like	8.6	UP	28.56
Solyc12g010020	Solyc12g010020.2	Leucine aminopeptidase A1		#N/A	0	10.22	UP	28.3
Solyc02g079700	Solyc02g079700.1	Serine/threonine-protein kinase (AHRD V3.3 *-*		#N/A	ref|XP_010317320.1| PREDICTED: LOW QUALITY PROTEIN: receptor-like serine/threonine-protein	3.41	UP	26.59
Solyc11g072480	Solyc11g072480.2	Tetraspanin (AHRD V3.3 *** A0A103XGG0_CYNCS)	101249329	LOC101249329	tetraspanin-3	3.06	UP	25.59
Solyc11g022590	Solyc11g022590.1	trypsin inhibitor-like protein precursor	544001	LOC544001	uncharacterized LOC544001	9.03	UP	25.05
Solyc09g084480	Solyc09g084480.3	Type I serine protease inhibitor (AHRD V3.3 ***	101247857	LOC101247857	wound-induced proteinase inhibitor 1-like	22.23	UP	24.69
Solyc01g006400	Solyc01g006400.3	Extensin-like protein (AHRD V3.3 ***	101055528	LOC101055528	Hop-interacting protein THI101	3.28	UP	23.46
Solyc07g007250	Solyc07g007250.3	Metallocarboxypeptidase inhibitor (AHRD V3.3 ***	544286	mcpi	metallocarboxypeptidase inhibitor	3.96	UP	23.27
Solyc05g047590	Solyc05g047590.3	Sl Pectinesterase	101261415	LOC101261415	probable pectinesterase/pectinesterase inhibitor 12	3.26	UP	22.55
Solyc02g090120	Solyc02g090120.1	LOW QUALITY:Inositol 1,4,5-trisphosphate		#N/A	ref|XP_009625215.1| PREDICTED: uncharacterized protein LOC104116127 [Nicotiana tomentosiformis]	4.05	UP	21.97
Solyc02g080120	Solyc02g080120.2	Gibberellin 2-beta- dioxygenase 7	101263073	LOC101263073	gibberellin 2-beta-dioxygenase 8	4.43	UP	21.27
Solyc11g005650	Solyc11g005650.1	Ubiquitin family protein (AHRD V3.3 *-*		#N/A	dbj|BAJ61942.1| ubiquitin, partial [Nymphaea hybrid cultivar]	3.26	UP	21.25
Solyc07g007150	Solyc07g007150.1	LOW QUALITY:Guanine nucleotide-binding protein	104648246	LOC104648246	uncharacterized LOC104648246	4.24	UP	20.95
Solyc12g087860	Solyc12g087860.2	RING/U-box superfamily protein, putative (AHRD	101250098	LOC101250098	E3 ubiquitin-protein ligase ATL6-like	2.87	UP	20.83
Solyc09g089580	Solyc09g089580.3	2-oxoglutarate (2OG) and Fe(II)-dependent	101268031	ACO3	1-aminocyclopropane-1-carboxylate oxidase homolog	3.08	UP	19.88
Solyc03g006410	Solyc03g006410.3	DUF506 family protein (AHRD V3.3 ***		#N/A	ref|XP_004234117.1| PREDICTED: uncharacterized protein LOC101259314 [Solanum lycopersicum]	4.73	UP	18.88
Solyc10g006640	Solyc10g006640.3	bHLH transcription factor153	101264865	LOC101264865	transcription factor bHLH123-like	3.28	UP	18.82
Solyc01g007980	Solyc01g007980.3	Protein kinase family protein (AHRD V3.3 ***		#N/A	ref|XP_015066642.1| PREDICTED: cysteine-rich receptor-like protein kinase 2 isoform	2.86	UP	17.64
Solyc02g087740	Solyc02g087740.3	2-aminoethanethiol dioxygenase (AHRD V3.3 ***	101258715	LOC101258715	plant cysteine oxidase 2	3.64	UP	17.04
Solyc05g046270	Solyc05g046270.3	Protein Ycf2 (AHRD V3.3 --* YCF2_OENGL)	101266224	LOC101266224	uncharacterized LOC101266224	2.93	UP	16.71
Solyc07g063830	Solyc07g063830.3	bHLH transcription factor142	101263532	LOC101263532	transcription factor bHLH123	3.85	UP	16.42
Solyc07g054430	Solyc07g054430.3	Glutamate formiminotransferase 1 (AHRD V3.3 ***	101260836	LOC101260836	formimidoyltransferase-cyclodeaminase	3.3	UP	16.37
Solyc08g008140	Solyc08g008140.3	Sumo ligase, putative (AHRD V3.3 --*		#N/A	ref|XP_010324635.1| PREDICTED: uncharacterized protein LOC101255315 isoform X2 [Solanum	2.93	UP	15.77
Solyc07g054790	Solyc07g054790.1	Wound-responsive family protein (AHRD V3.3 ***	101253603	LOC101253603	uncharacterized LOC101253603	5.12	UP	15.58
Solyc03g081240	Solyc03g081240.3	Two-component response regulator-like protein	101250283	LOC101250283	two-component response regulator-like APRR5	4.07	UP	14.98
Solyc09g008830	Solyc09g008830.3	Transcription factor, putative (AHRD V3.3 ***		#N/A	ref|XP_010325945.1| PREDICTED: putative DNA helicase INO80 [Solanum lycopersicum]	3.74	UP	13.89
Solyc09g008670	Solyc09g008670.3	threonine deaminase	543983	LOC543983	threonine dehydratase biosynthetic, chloroplastic	7.29	UP	13.46
Solyc01g091170	Solyc01g091170.3	arginase 2 ARG2	544271	ARG2	arginase 2	3.18	UP	13.17
Solyc12g006730	Solyc12g006730.1	LOW QUALITY:glutathione S-transferase zeta 1		#N/A	0	nan	UP	13.1393
Solyc05g009860	Solyc05g009860.2	Leucoanthocyanidin reductase (AHRD V3.3 *-*		#N/A	ref|XP_006362568.1| PREDICTED: leucoanthocyanidin reductase-like [Solanum tuberosum]	6.49	UP	12.25
Solyc01g017730	Solyc01g017730.1	LOW QUALITY:ARM repeat superfamily protein (AHRD		#N/A	0	4.88	UP	11.45
Solyc03g005330	Solyc03g005330.1	Non-specific serine/threonine protein kinase	101258333	LOC101258333	CBL-interacting serine/threonine-protein kinase 7	4.41	UP	10.94
Solyc07g043390	Solyc07g043390.3	Cellulose synthase (AHRD V3.3 ***		#N/A	ref|XP_004243640.1| PREDICTED: cellulose synthase-like protein G2 [Solanum lycopersicum]	14.63	UP	10.77
Solyc01g087785	Solyc01g087785.1	Subtilisin-like protease SDD1 (AHRD V3.3 *-*		#N/A	ref|XP_016489542.1| PREDICTED: subtilisin-like protease SBT1.9 [Nicotiana tabacum]	3.06	UP	10.14
Solyc07g043480	Solyc07g043480.1	Glycosyltransferase (AHRD V3.3 ***	101254402	LOC101254402	zeatin O-xylosyltransferase-like	4.62	UP	10.09
Solyc08g074630	Solyc08g074630.2	polyphenol oxidase precursor	101259064	LOC101259064	polyphenol oxidase F, chloroplastic	4.19	UP	10.06
H/-Fe versus H/+Fe_DOWN
Solyc03g083770	Solyc03g083770.1	Plant invertase/pectin methylesterase inhibitor	101248367	LOC101248367	21 kDa protein-like	4.61	DOWN	655.49
Solyc12g006260	Solyc12g006260.1	L-fucokinase/GDP-L-fucose pyrophosphorylase (AHRD		#N/A	ref|XP_006352002.1| PREDICTED: uncharacterized protein LOC102602513 [Solanum tuberosum]	5.58	DOWN	593.73
Solyc02g089350	Solyc02g089350.3	Gibberellin-regulated family protein (AHRD V3.3	101248254	LOC101248254	protein GAST1-like	6.36	DOWN	450.17
Solyc09g092520	Solyc09g092520.3	xyloglucan endotransglycosylase	543637	LOC543637	brassinosteroid-regulated protein BRU1	14.36	DOWN	422.89
Solyc07g054470	Solyc07g054470.1	methionyl-tRNA synthetase (AHRD V3.3 -**	101259953	LOC101259953	uncharacterized LOC101259953	5.71	DOWN	321.57
Solyc06g050980	Solyc06g050980.3	Ferritin (AHRD V3.3 *** K4C5P1_SOLLC)	104647958	LOC104647958	ferritin-1, chloroplastic	7.02	DOWN	306.56
Solyc02g080640	Solyc02g080640.3	adenylyl-sulfate reductase	544267	LOC544267	adenylyl-sulfate reductase	4.71	DOWN	242.65
Solyc11g013810	Solyc11g013810.2	Nitrate reductase (AHRD V3.3 *** K4D6I5_SOLLC)	100736473	NR	nitrate reductase [NADH] E value 0.0	8.09	DOWN	222.52
Solyc06g076790	Solyc06g076790.1	LOW QUALITY:Thylakoid soluble phosphoprotein	101259757	LOC101259757	uncharacterized LOC101259757	5.93	DOWN	219.27
Solyc09g011080	Solyc09g011080.3	ribulose bisphosphate carboxylase/oxygenase activase 1, chloroplastic	101250725	LOC101250725	ribulose bisphosphate carboxylase/oxygenase activase 1, chloroplastic	7.41	DOWN	192.4
Solyc08g077020	Solyc08g077020.1	Auxin responsive SAUR protein (AHRD V3.3 ***	101266965	LOC101266965	uncharacterized LOC101266965	4.32	DOWN	188.67
Solyc03g113910	Solyc03g113910.3	Snakin-2-like protein (AHRD V3.3 ***	101256861	LOC101256861	gibberellin-regulated protein 10	4.22	DOWN	184
Solyc01g102610	Solyc01g102610.3	Ferric reduction oxidase 7 (AHRD V3.3 ***	101246763	LOC101246763	ferric reduction oxidase 6	5.46	DOWN	168.11
Solyc05g007830	Solyc05g007830.3	expansin12	543795	LOC543795	expansin12	7.24	DOWN	136.66
Solyc04g074410	Solyc04g074410.2	Phosphate-responsive 1 family protein (AHRD V3.3	101260427	LOC101260427	protein EXORDIUM-like	4.37	DOWN	127.98
Solyc03g111120	Solyc03g111120.3	Malate synthase (AHRD V3.3 *** M1B824_SOLTU)	101267395	LOC101267395	malate synthase, glyoxysomal	4.87	DOWN	105.44
Solyc01g100490	Solyc01g100490.3	chloronerva	101248619	CHLN	nicotianamine synthase-like	5.02	DOWN	105.35
Solyc02g084420	Solyc02g084420.3	B-box zinc finger family protein (AHRD V3.3 ***		#N/A	B-box zinc finger protein 19? E value 3e-78	7.27	DOWN	103.07
Solyc04g082140	Solyc04g082140.3	pectinesterase	778302	LOC778302	multicopper oxidase-like protein	4.37	DOWN	101.5
Solyc06g061230	Solyc06g061230.3	Metallocarboxypeptidase inhibitor (AHRD V3.3 -**		#N/A	0	4.54	DOWN	89.99
Solyc10g084370	Solyc10g084370.2	MYB transcription factor (AHRD V3.3 ***	101253545	LOC101253545	protein REVEILLE 8	4.29	DOWN	84.3
Solyc02g083880	Solyc02g083880.3	Gibberellin-regulated protein 2, putative (AHRD	101259800	LOC101259800	gibberellin-regulated protein 11	4.83	DOWN	83.7
Solyc02g032840	Solyc02g032840.1	CDP-diacylglycerol--glycerol-3-phosphate		#N/A	0	8.65	DOWN	81.84
Solyc02g084430	Solyc02g084430.3	B-box type zinc finger family protein (AHRD V3.3		#N/A	ref|XP_015066178.1| PREDICTED: B-box zinc finger protein 19-like [Solanum pennellii]	7.59	DOWN	74.68
Solyc12g005750	Solyc12g005750.1	LOW QUALITY:Zinc finger protein CONSTANS-LIKE 14		#N/A	ref|XP_009802590.1| PREDICTED: probable salt tolerance-like protein At1g75540 [Nicotiana	4.08	DOWN	69.07
Solyc01g079150	Solyc01g079150.3	Boron transporter (AHRD V3.3 *** B6V758_VITVI)	101260863	LOC101260863	boron transporter 1	4.16	DOWN	65.65
Solyc08g082590	Solyc08g082590.3	Glutaredoxin (AHRD V3.3 *** A0A103XR19_CYNCS)	101252103	LOC101252103	glutaredoxin domain-containing cysteine-rich protein 1	6.73	DOWN	65.54
Solyc05g007880	Solyc05g007880.3	Dof zinc finger protein (AHRD V3.3 ***	101248009	LOC101248009	cyclic dof factor 1	8.15	DOWN	61.85
Solyc05g011890	Solyc05g011890.1	Sulfotransferase (AHRD V3.3 *** K4BXR2_SOLLC)	101259437	LOC101259437	cytosolic sulfotransferase 12-like	10.42	DOWN	61.75
Solyc09g092500	Solyc09g092500.1	Glycosyltransferase (AHRD V3.3 *** K4CWS6_SOLLC)	101250450	SlUGT75C1	ABA uridine diphosphate glucosyltransferase	5.28	DOWN	61.72
Solyc03g083560	Solyc03g083560.1	Phosphate-responsive 1 family protein (AHRD V3.3	101250380	LOC101250380	protein EXORDIUM-like 3	12.77	DOWN	60.2
Solyc12g019700	Solyc12g019700.1	Protein Ycf2 (AHRD V3.3 --* YCF2_CHLSC)		#N/A	0	4.36	DOWN	59.58
Solyc02g036370	Solyc02g036370.3	Myb family transcription factor	101261079	LOC101261079	protein REVEILLE 1	5.67	DOWN	58.04
Solyc01g086640	Solyc01g086640.2	LOW QUALITY:O-fucosyltransferase family protein	101260866	LOC101260866	uncharacterized protein At1g04910-like	6.51	DOWN	50.09
Solyc08g007130	Solyc08g007130.3	Beta-amylase (AHRD V3.3 *** K4CIK0_SOLLC)	101259175	LOC101259175	beta-amylase 3, chloroplastic-like	5.15	DOWN	49.71
Solyc02g092110	Solyc02g092110.3	Phytosulfokines 3 family protein (AHRD V3.3 ***	101268443	PSK4	phytosulfokines 3	4.19	DOWN	46.65
Solyc10g050670	Solyc10g050670.1	LOW QUALITY:LOB domain-containing protein 7 (AHRD		#N/A	0	nan	DOWN	45.8703
Solyc02g088390	Solyc02g088390.3	Blue copper protein, putative (AHRD V3.3 ***		#N/A	ref|XP_004232193.1| PREDICTED: lamin-like protein [Solanum lycopersicum]	4.74	DOWN	45.54
Solyc09g010530	Solyc09g010530.3	Cation/H(+) antiporter (AHRD V3.3 ***	101249848	LOC101249848	cation/H(+) antiporter 20	9.52	DOWN	44.54
Solyc03g096760	Solyc03g096760.1	Response to low sulfur protein, putative (AHRD	101268660	LOC101268660	uncharacterized LOC101268660	5.96	DOWN	43.28
Solyc01g079580	Solyc01g079580.3	DNAJ heat shock N-terminal domain-containing	101245693	LOC101245693	uncharacterized LOC101245693	6.18	DOWN	39.67
Solyc11g006290	Solyc11g006290.2	3-oxo-5-alpha-steroid 4-dehydrogenase family	101255051	LOC101255051	3-oxo-5-alpha-steroid 4-dehydrogenase 1-like	4.81	DOWN	33.52
Solyc03g025720	Solyc03g025720.3	4-coumarate:CoA ligase-like protein (AHRD V3.3	101251259	LOC101251259	oxalate--CoA ligase-like	4.3	DOWN	32.79
Solyc01g065700	Solyc01g065700.3	Protein phosphatase 2C family protein (AHRD V3.3	101265959	LOC101265959	probable protein phosphatase 2C 34	8.46	DOWN	32.49
Solyc03g093140	Solyc03g093140.3	Glycerol-3-phosphate transporter, putative (AHRD	101259222	LOC101259222	putative glycerol-3-phosphate transporter 1	5.45	DOWN	31.43
Solyc06g064610	Solyc06g064610.1	LOW QUALITY:Glucan endo-1,3-beta-glucosidase		#N/A	ref|XP_016558456.1| PREDICTED: uncharacterized protein LOC107858292 [Capsicum annuum]	8.83	DOWN	31.3
Solyc04g074165	Solyc04g074165.1	Hydroxyproline-rich glycoprotein (AHRD V3.3 -**		#N/A	ref|XP_009586797.1| PREDICTED: classical arabinogalactan protein 25-like [Nicotiana	6.23	DOWN	30.5
Solyc08g079090	Solyc08g079090.3	Monocopper oxidase-like protein SKU5 (AHRD V3.3	101247352	LOC101247352	monocopper oxidase-like protein SKU5	4.17	DOWN	30.16
Solyc03g025710	Solyc03g025710.3	Acyl-CoA N-acyltransferases-like protein (AHRD	101251856	LOC101251856	uncharacterized LOC101251856	14.71	DOWN	29.08
Solyc03g097050	Solyc03g097050.3	Cellulose synthase-like protein (AHRD V3.3 ***		#N/A	ref|XP_004235281.1| PREDICTED: cellulose synthase-like protein D3 [Solanum lycopersicum]	4.05	DOWN	29.07
Solyc06g008990	Solyc06g008990.1	LOW QUALITY:Fantastic four-like protein (AHRD	101268871	LOC101268871	protein FANTASTIC FOUR 1-like	4.84	DOWN	28.12
Solyc02g089620	Solyc02g089620.3	proline dehydrogenase	778202	PDH	proline dehydrogenase	13.07	DOWN	27.92
Solyc03g093180	Solyc03g093180.1	Peroxisomal membrane protein 11-4 (AHRD V3.3 ***	101259820	LOC101259820	peroxisomal membrane protein 11B	4.3	DOWN	26.01
Solyc10g083940	Solyc10g083940.1	Nodulin-like / Major Facilitator Superfamily	101244136	LOC101244136	uncharacterized LOC101244136	7.65	DOWN	25.43
Solyc04g071165	Solyc04g071165.1	Vacuolar iron transporter (AHRD V3.3 ***	101264000	#N/A	ref|XP_004237778.1| PREDICTED: vacuolar iron transporter homolog 1-like [Solanum lycopersicum]	6.77	DOWN	25.14
Solyc03g007760	Solyc03g007760.3	P-loop containing nucleoside triphosphate	101260609	LOC101260609	uncharacterized LOC101260609	4.06	DOWN	23.43
Solyc05g006510	Solyc05g006510.1	Hexosyltransferase (AHRD V3.3 *** K4BWH7_SOLLC)		#N/A	ref|XP_004238733.1| PREDICTED: probable galacturonosyltransferase-like 9 [Solanum	5.17	DOWN	22.87
Solyc02g088240	Solyc02g088240.3	Phosphate transporter PHO1-like protein (AHRD	101247877	#N/A	ref|XP_004232204.1| PREDICTED: phosphate transporter PHO1 homolog 3 [Solanum lycopersicum]	9.15	DOWN	22.63
Solyc01g089850	Solyc01g089850.3	cyclinU4_1	101251921	LOC101251921	cyclin-U4-1	6.38	DOWN	22.55
Solyc07g006040	Solyc07g006040.3	DNA-directed RNA polymerase subunit beta (AHRD		#N/A	ref|XP_016554707.1| PREDICTED: uncharacterized protein LOC107854224 [Capsicum annuum]	6.17	DOWN	22.36
Solyc01g102350	Solyc01g102350.3	Pectinacetylesterase family protein (AHRD V3.3	101268518	LOC101268518	pectin acetylesterase 12	4.59	DOWN	22.33
Solyc07g045185	Solyc07g045185.1	CONSTANS-like zinc finger protein (AHRD V3.3 *-*	101267825	#N/A	ref|XP_004243599.1| PREDICTED: zinc finger protein CONSTANS-LIKE 10 [Solanum lycopersicum]	10.01	DOWN	22.05
Solyc09g092490	Solyc09g092490.3	Glycosyltransferase (AHRD V3.3 *-* B6EWX4_LYCBA)		#N/A	ref|XP_004247896.2| PREDICTED: crocetin glucosyltransferase, chloroplastic-like [Solanum	7.71	DOWN	21.66
Solyc03g097170	Solyc03g097170.3	Cinnamoyl-CoA reductase, putative (AHRD V3.3 ***	101262601	LOC101262601	cinnamoyl-CoA reductase-like SNL6	4.24	DOWN	21.38
Solyc02g093720	Solyc02g093720.3	TPX2 (Targeting protein for Xklp2) family		#N/A	ref|XP_004231816.1| PREDICTED: histone H3.v1-like [Solanum lycopersicum]	4.89	DOWN	21.12
Solyc06g049050	Solyc06g049050.3	expansin 2	543582	EXP2	expansin	5.49	DOWN	20.98
Solyc06g007160	Solyc06g007160.3	Internal alternative NAD(P)H-ubiquinone	101266519	LOC101266519	internal alternative NAD(P)H-ubiquinone oxidoreductase A1, mitochondrial	4.2	DOWN	20.71
Solyc06g030470	Solyc06g030470.3	Domain of Uncharacterized protein function,	101255003	LOC101255003	protein UPSTREAM OF FLC	4.11	DOWN	20.5
Solyc02g092580	Solyc02g092580.3	Peroxidase (AHRD V3.3 *** K4BD54_SOLLC)	101257228	LOC101257228	peroxidase 51	8.05	DOWN	20.27
Solyc07g045180	Solyc07g045180.3	CONSTANS-like zinc finger protein (AHRD V3.3 ***	101267825	#N/A	ref|XP_004243599.1| PREDICTED: zinc finger protein CONSTANS-LIKE 10 [Solanum lycopersicum]	11.38	DOWN	19.64
Solyc06g051680	Solyc06g051680.1	Protein EARLY FLOWERING 4 (AHRD V3.3 *-*		#N/A	ref|XP_009629950.1| PREDICTED: protein EARLY FLOWERING 4-like [Nicotiana tomentosiformis]	5.33	DOWN	19.24
Solyc02g063000	Solyc02g063000.3	Glycosyltransferase (AHRD V3.3 *** K4B6I8_SOLLC)	101261193	LOC101261193	ref|XP_004233506.1| PREDICTED: anthocyanidin 3-O-glucosyltransferase 5-like [Solanum	46.85	DOWN	18.29
Solyc06g053700	Solyc06g053700.1	ATBET12, putative (AHRD V3.3 *** B9STJ3_RICCO)	101250806	LOC101250806	uncharacterized protein At4g14450, chloroplastic-like	4.12	DOWN	18.23
Solyc06g076350	Solyc06g076350.3	LePCL1		#N/A	ref|NP_001308215.1| transcription factor PCL1 [Solanum lycopersicum]	4.45	DOWN	17.65
Solyc05g005760	Solyc05g005760.3	NHL repeat-containing family protein (AHRD V3.3	101255990	LOC101255990	uncharacterized LOC101255990	4.22	DOWN	17.16
Solyc04g007470	Solyc04g007470.3	Drought responsive Zinc finger protein	101253772	LOC101253772	ref|XP_004236980.1| PREDICTED: putative zinc finger protein At1g68190 isoform X2	85.82	DOWN	16.66
Solyc02g089420	Solyc02g089420.1	BZIP transcription factor family protein (AHRD	101260992	LOC101260992	basic leucine zipper 43	4.49	DOWN	16.45
Solyc01g110880	Solyc01g110880.1	SAUR-like auxin-responsive protein family (AHRD	101251524	LOC101251524	auxin-responsive protein SAUR21-like	4.53	DOWN	16.16
Solyc11g005350	Solyc11g005350.2	WAT1-related protein (AHRD V3.3 *** K4D4E8_SOLLC)	101261286	LOC101261286	WAT1-related protein At1g68170	5.1	DOWN	15.78
Solyc03g097230	Solyc03g097230.1	AIG2-like (avirulence induced gene) family	101245930	LOC101245930	putative gamma-glutamylcyclotransferase At3g02910	7.16	DOWN	15.6
Solyc02g094390	Solyc02g094390.3	S-acyltransferase (AHRD V3.3 *** K4BDN4_SOLLC)	101261378	LOC101261378	probable protein S-acyltransferase 7	5.47	DOWN	15.52
Solyc06g005320	Solyc06g005320.1	MYB-related transcription factor (AHRD V3.3 *-*		#N/A	ref|XP_015077550.1| PREDICTED: transcription factor MYB48-like [Solanum pennellii]	6.15	DOWN	15.47
Solyc04g051180	Solyc04g051180.1	Vacuolar iron transporter family protein (AHRD		#N/A	ref|XP_015072233.1| PREDICTED: vacuolar iron transporter homolog 1-like [Solanum pennelli]	5.79	DOWN	15.47
Solyc03g007030	Solyc03g007030.3	CDGSH iron-sulfur domain-containing protein	101244055	LOC101244055	CDGSH iron-sulfur domain-containing protein	7.63	DOWN	15.45
Solyc09g091960	Solyc09g091960.3	High mobility group B-like protein (AHRD V3.3 ***	101265586	LOC101265586	high mobility group B protein 15	4.24	DOWN	15.38
Solyc06g007165	Solyc06g007165.1	Internal alternative NAD(P)H-ubiquinone		#N/A	ref|XP_004240404.1| PREDICTED: internal alternative NAD(P)H-ubiquinone oxidoreductase	4.23	DOWN	15.17
Solyc04g077140	Solyc04g077140.3	DUF1005 family protein (AHRD V3.3 ***	101246921	LOC101246921	uncharacterized LOC101246921	4.29	DOWN	14.06
Solyc03g093080	Solyc03g093080.3	Xyloglucan endotransglucosylase/hydrolase (AHRD	101258345	LOC101258345	probable xyloglucan endotransglucosylase/hydrolase protein 23	5.76	DOWN	13.88
Solyc11g069960	Solyc11g069960.2	RLK-1	101246212	LOC101246212	probable leucine-rich repeat receptor-like protein kinase At1g68400	7.71	DOWN	13.24
Solyc09g082550	Solyc09g082550.3	Sulfate transporter (AHRD V3.3 *** D7LTZ8_ARALL)	101253320	LOC101253320	sulfate transporter 3.1-like	9.23	DOWN	12.87
Solyc04g074310	Solyc04g074310.3	RNA-binding family protein, putative (AHRD V3.3	101258063	LOC101258063	RNA-binding protein 24-B	6.63	DOWN	12.5
Solyc11g008140	Solyc11g008140.2	Pectate lyase (AHRD V3.3 *** K4D575_SOLLC)		#N/A	ref|XP_004250039.1| PREDICTED: probable pectate lyase 13 isoform X1 [Solanum lycopersicum]	5.9	DOWN	12.5
Solyc10g054720	Solyc10g054720.1	Small auxin up-regulated RNA78	101250847	LOC101250847	auxin-induced protein 15A-like	4.88	DOWN	12.02
Solyc03g093130	Solyc03g093130.3	xyloglucan endotransglucosylase-hydrolase 3	543914	XTH3	xyloglucan endotransglucosylase-hydrolase XTH3	8.67	DOWN	11.51
Solyc07g055560	Solyc07g055560.3	Cytochrome P450 (AHRD V3.3 *** A0A124SAX2_CYNCS)		#N/A	cytochrome P450 CYP72A219	8.88	DOWN	11.23
Solyc03g083720	Solyc03g083720.1	LOW QUALITY:Plant invertase/pectin methylesterase	101248953	LOC101248953	21 kDa protein-like	4.01	DOWN	10.9
Solyc01g104780	Solyc01g104780.3	Vacuolar iron transporter family protein (AHRD	101246768	LOC101246768	vacuolar iron transporter homolog 4-like	11.29	DOWN	10.83
Solyc10g084430	Solyc10g084430.2	RING/U-box superfamily protein (AHRD V3.3 ***	101254650	LOC101254650	E3 ubiquitin-protein ligase SGR9, amyloplastic-like	23.07	DOWN	10.48
Solyc07g055690	Solyc07g055690.1	Serine/threonine-protein kinase (AHRD V3.3 ***	101260448	LOC101260448	epidermis-specific secreted glycoprotein EP1-like	6.61	DOWN	10.08
Solyc02g093590	Solyc02g093590.3	Zinc finger CONSTANS-LIKE 7-like protein (AHRD	101256821	LOC101256821	zinc finger protein CONSTANS-LIKE 16	5.72	DOWN	10.01

## Sheet: I vs. -Fe_ TOP100
SGN locus	Gene_name Gene ID	ITAG3.0 gene description	NCBI GeneID	NCBI Symbol	NCBI description / 1st blastp hit / 2nd blastp hit	fold_ change	direction	total_ fpkm
I/+Fe versus H/-Fe_UP
Solyc07g007760	Solyc07g007760.3	defensin-like protein	101263826	DEFL1	defensin-like protein	6.43	UP	1472.11
Solyc03g083770	Solyc03g083770.1	Plant invertase/pectin methylesterase inhibitor	101248367	0	21 kDa protein-like	6.88	UP	921.32
Solyc12g006260	Solyc12g006260.1	L-fucokinase/GDP-L-fucose pyrophosphorylase (AHRD		#N/A	ref|XP_006352002.1| PREDICTED: uncharacterized protein LOC102602513 [Solanum tuberosum]	7.74	UP	788.64
Solyc08g016150	Solyc08g016150.1	LOW QUALITY:Avr9/Cf-9 rapidly elicited protein		#N/A	gb|AAG43556.1|AF211538_1 Avr9/Cf-9 rapidly elicited protein 180 [Nicotiana tabacum]	4.6	UP	409.54
Solyc04g071890	Solyc04g071890.3	Peroxidase (AHRD V3.3 *** K4BTH6_SOLLC)	101253377	LOC101253377	peroxidase 12	6.55	UP	355.21
Solyc05g008895	Solyc05g008895.1	Lipid transfer protein (AHRD V3.3 ***		#N/A	ref|XP_010320740.1| PREDICTED: non-specific lipid-transfer protein 2-like [Solanum	9.44	UP	336.22
Solyc06g050980	Solyc06g050980.3	Ferritin (AHRD V3.3 *** K4C5P1_SOLLC)	104647958	LOC104647958	ferritin-1, chloroplastic	6.11	UP	271.67
Solyc09g092520	Solyc09g092520.3	xyloglucan endotransglycosylase	543637	LOC543637	brassinosteroid-regulated protein BRU1	7.51	UP	234.35
Solyc04g074430	Solyc04g074430.1	Phosphate-responsive 1 family protein (AHRD V3.3		#N/A	ref|XP_004253500.2| PREDICTED: protein EXORDIUM-like [Solanum lycopersicum]	4.95	UP	209.94
Solyc04g074450	Solyc04g074450.1	Phosphate-responsive 1 family protein (AHRD V3.3	104644303	LOC104644303	protein EXORDIUM-like	4.73	UP	169.2
Solyc05g009310	Solyc05g009310.3	CONSTANS-like zinc finger protein (AHRD V3.3 ***	101253781	LOC101253781	zinc finger protein CONSTANS-LIKE 16-like	4.33	UP	159.63
Solyc02g091180	Solyc02g091180.1	LOW QUALITY:DUF4228 domain protein (AHRD V3.3 ***	104645686	LOC104645686	uncharacterized LOC104645686	4.18	UP	153.12
Solyc12g009240	Solyc12g009240.1	Ethylene-responsive transcription factor ERF017	101253257	LOC101253257	ethylene-responsive transcription factor ERF017	4.81	UP	149.54
Solyc04g074410	Solyc04g074410.2	Phosphate-responsive 1 family protein (AHRD V3.3	101260427	LOC101260427	protein EXORDIUM-like	5.24	UP	148.79
Solyc02g084850	Solyc02g084850.3	Abscisic acid and environmental stress-inducible	544056	TAS14	TAS14 peptide (AA 1-130)	4.92	UP	140.37
Solyc11g013310	Solyc11g013310.2	SlLAX3	100736478	LOC100736478	LAX3 protein	4.28	UP	115.37
Solyc01g109250	Solyc01g109250.2	LOW QUALITY:DUF4228 domain protein (AHRD V3.3 ***	101261073	LOC101261073	uncharacterized LOC101261073	5.1	UP	111.8
Solyc06g061230	Solyc06g061230.3	Metallocarboxypeptidase inhibitor (AHRD V3.3 -**		#N/A	0	5.43	UP	104.4
Solyc10g049420	Solyc10g049420.2	TRAF-like superfamily protein (AHRD V3.3 --*		#N/A	0	7.29	UP	96.62
Solyc03g026280	Solyc03g026280.3	CBF	543826	CBF1	CBF1 protein	5.45	UP	91.81
Solyc02g089990	Solyc02g089990.1	HTH-type transcriptional regulator (AHRD V3.3 ***	101260191	LOC101260191	uncharacterized LOC101260191	6.34	UP	91.46
Solyc02g094000	Solyc02g094000.1	Calcium-binding protein (AHRD V3.3 ***	101245711	LOC101245711	putative calcium-binding protein CML19	7.04	UP	77.5
Solyc06g051680	Solyc06g051680.1	Protein EARLY FLOWERING 4 (AHRD V3.3 *-*		#N/A	ref|XP_009629950.1| PREDICTED: protein EARLY FLOWERING 4-like [Nicotiana tomentosiformis]	23.99	UP	75.94
Solyc06g051660	Solyc06g051660.1	Early flowering 4 (AHRD V3.3 ***	101267898	LOC101267898	protein EARLY FLOWERING 4	5.47	UP	68.16
Solyc03g124110	Solyc03g124110.2	CBF	101263186	LOC101263186	dehydration-responsive element-binding protein 1A	4.47	UP	60.86
Solyc12g057150	Solyc12g057150.1	transmembrane protein (AHRD V3.3 --* AT2G46550.3)		#N/A	0	6.08	UP	55.88
Solyc01g007030	Solyc01g007030.3	U-box domain-containing family protein (AHRD V3.3		#N/A	ref|XP_010315681.1| PREDICTED: LOW QUALITY PROTEIN: E3 ubiquitin-protein ligase PUB22-like	5.78	UP	52.25
Solyc07g006890	Solyc07g006890.1	Cytochrome P450, putative (AHRD V3.3 ***	101246836	LOC101246836	cytochrome P450 94A1-like	5.35	UP	51.06
Solyc05g052280	Solyc05g052280.3	Peroxidase (AHRD V3.3 *** K4C1Q9_SOLLC)	101264425	LOC101264425	peroxidase P7	4.81	UP	50.73
Solyc01g106390	Solyc01g106390.3	Glutamyl-tRNA reductase (AHRD V3.3 ***	101252440	LOC101252440	glutamyl-tRNA reductase 1, chloroplastic-like	4.48	UP	50.52
Solyc01g086640	Solyc01g086640.2	LOW QUALITY:O-fucosyltransferase family protein	101260866	LOC101260866	uncharacterized protein At1g04910-like	6.41	UP	49.42
Solyc01g079660	Solyc01g079660.2	LOW QUALITY:cotton fiber protein (AHRD V3.3 ***	101247750	LOC101247750	uncharacterized LOC101247750	7.88	UP	47.17
Solyc03g093360	Solyc03g093360.3	PLAT domain-containing protein 1 (AHRD V3.3 ***		#N/A	ref|XP_004235174.1| PREDICTED: lipoxygenase homology domain-containing protein 1-like	4.68	UP	46.07
Solyc07g054850	Solyc07g054850.3	transmembrane protein (AHRD V3.3 *** AT4G28100.1)	101252410	LOC101252410	uncharacterized GPI-anchored protein At4g28100	4.58	UP	45.39
Solyc03g114030	Solyc03g114030.3	PermeaseI-like protein	101253471	SlPer1	permease I-like protein	4.28	UP	45.32
Solyc03g082530	Solyc03g082530.1	Small auxin up-regulated RNA37		#N/A	ref|XP_015164315.1| PREDICTED: auxin-responsive protein SAUR32-like [Solanum tuberosum]	4.49	UP	42.21
Solyc06g030470	Solyc06g030470.3	Domain of Uncharacterized protein function,	101255003	LOC101255003	protein UPSTREAM OF FLC	8.94	UP	39.89
Solyc01g006680	Solyc01g006680.3	2-oxoglutarate (2OG) and Fe(II)-dependent		#N/A	ref|NP_001306150.1| JmjC-domain protein JMJ524 [Solanum lycopersicum]	6.77	UP	39.41
Solyc03g043860	Solyc03g043860.2	NUDIX hydrolase (AHRD V3.3 *** A0A118K334_CYNCS)	101265208	LOC101265208	nudix hydrolase 1-like	9.93	UP	36.72
Solyc06g007190	Solyc06g007190.3	Protein phosphatase 2C (AHRD V3.3 ***	101267711	LOC101267711	putative protein phosphatase 2C 53	7.5	UP	36.47
Solyc01g103470	Solyc01g103470.2	Cytosolic Fe-S cluster assembly factor nar-1		#N/A	gb|KZM81565.1| hypothetical protein DCAR_029178 [Daucus carota subsp. sativus]	4.58	UP	34.82
Solyc03g114860	Solyc03g114860.3	UDP-arabinose mutase-like protein		#N/A	ref|XP_004236070.1| PREDICTED: alpha-1,4-glucan-protein synthase [UDP-forming] 2-like	4.33	UP	33.62
Solyc12g057160	Solyc12g057160.1	Arabinogalactan protein (AHRD V3.3 ***	101246031	LOC101246031	classical arabinogalactan protein 5	5.63	UP	33.14
Solyc03g031420	Solyc03g031420.1	LOW QUALITY:Molybdenum cofactor sulfurase (AHRD	101250087	LOC101250087	molybdenum cofactor sulfurase-like	8.98	UP	32.9
Solyc11g005350	Solyc11g005350.2	WAT1-related protein (AHRD V3.3 *** K4D4E8_SOLLC)	101261286	LOC101261286	WAT1-related protein At1g68170	11.67	UP	32.77
Solyc05g051870	Solyc05g051870.3	Pollen Ole e 1 allergen/extensin (AHRD V3.3 ***	101247921	LOC101247921	anther-specific protein LAT52-like	10.53	UP	30.15
Solyc04g071165	Solyc04g071165.1	Vacuolar iron transporter (AHRD V3.3 ***		#N/A	ref|XP_004237778.1| PREDICTED: vacuolar iron transporter homolog 1-like [Solanum	8.29	UP	30.05
Solyc11g012980	Solyc11g012980.1	Ethylene-responsive transcription factor (AHRD	101253047	LOC101253047	ethylene-responsive transcription factor ERF014	8.34	UP	29.34
Solyc03g083560	Solyc03g083560.1	Phosphate-responsive 1 family protein (AHRD V3.3	101250380	LOC101250380	protein EXORDIUM-like 3	5.43	UP	28.12
Solyc04g074165	Solyc04g074165.1	Hydroxyproline-rich glycoprotein (AHRD V3.3 -**		#N/A	ref|XP_009586797.1| PREDICTED: classical arabinogalactan protein 25-like [Nicotiana	5.5	UP	27.45
Solyc04g076730	Solyc04g076730.1	LOW QUALITY:Transmembrane protein, putative (AHRD		#N/A	emb|CDP22061.1| unnamed protein product [Coffea canephora]	4.88	UP	26.78
Solyc05g055080	Solyc05g055080.1	LOW QUALITY:P-loop containing nucleoside		#N/A	0	11.16	UP	26.44
Solyc03g121340	Solyc03g121340.1	LOW QUALITY:isopentenyltransferase 5 (AHRD V3.3		#N/A	gb|EYU21402.1| hypothetical protein MIMGU_mgv1a021570mg, partial [Erythranthe	5.32	UP	26.38
Solyc06g053640	Solyc06g053640.1	RING/U-box superfamily protein (AHRD V3.3 ***	101249928	LOC101249928	RING-H2 finger protein ATL16-like	5.93	UP	25.67
Solyc08g068600	Solyc08g068600.3	Aromatic amino acid decarboxylase 1B (AHRD V3.3	101264847	LOC101264847	histidine decarboxylase-like	4.17	UP	25.2
Solyc06g076350	Solyc06g076350.3	LePCL1		#N/A	ref|NP_001308215.1| transcription factor PCL1 [Solanum lycopersicum]	6.5	UP	24.28
Solyc05g006510	Solyc05g006510.1	Hexosyltransferase (AHRD V3.3 *** K4BWH7_SOLLC)		#N/A	ref|XP_004238733.1| PREDICTED: probable galacturonosyltransferase-like 9 [Solanum	5.49	UP	24.05
Solyc04g015360	Solyc04g015360.3	GATA transcription factor (AHRD V3.3 ***	101250294	LOC101250294	GATA transcription factor 8	4.95	UP	24.02
Solyc01g007020	Solyc01g007020.3	U-box domain-containing family protein (AHRD V3.3	101266548	LOC101266548	E3 ubiquitin-protein ligase PUB23-like	4.71	UP	23.76
Solyc07g053230	Solyc07g053230.3	R2R3MYB transcription factor 83		#N/A	ref|XP_004243413.1| PREDICTED: myb-related protein Myb4-like [Solanum lycopersicum]	4.35	UP	23.6
Solyc01g079110	Solyc01g079110.3	Histone H3 (AHRD V3.3 *** A0A0V0H170_SOLCH)	101260571	LOC101260571	histone H3.2-like	4.52	UP	18.73
Solyc03g006260	Solyc03g006260.3	Calcium-binding EF-hand (AHRD V3.3 *-*	101254062	LOC101254062	uncharacterized LOC101254062	6.6	UP	18.72
Solyc07g045185	Solyc07g045185.1	CONSTANS-like zinc finger protein (AHRD V3.3 *-*		#N/A	ref|XP_004243599.1| PREDICTED: zinc finger protein CONSTANS-LIKE 10 [Solanum lycopersicum]	8.24	UP	18.49
Solyc06g035700	Solyc06g035700.1	Dehydration responsive element binding	101268109	LOC101268109	ethylene-responsive transcription factor ERF025-like	4.39	UP	18.46
Solyc02g094390	Solyc02g094390.3	S-acyltransferase (AHRD V3.3 *** K4BDN4_SOLLC)	101261378	LOC101261378	probable protein S-acyltransferase 7	6.35	UP	17.64
Solyc04g008100	Solyc04g008100.2	U-box domain-containing protein (AHRD V3.3 ***	101262803	LOC101262803	U-box domain-containing protein 21-like	7.52	UP	17.55
Solyc05g005760	Solyc05g005760.3	NHL repeat-containing family protein (AHRD V3.3	101255990	LOC101255990	uncharacterized LOC101255990	4.25	UP	17.23
Solyc03g079880	Solyc03g079880.3	Protease inhibitor/seed storage/lipid transfer		#N/A	ref|NP_001306089.1| xylem sap protein 10 kDa precursor [Solanum lycopersicum]	4.42	UP	16.95
Solyc03g093080	Solyc03g093080.3	Xyloglucan endotransglucosylase/hydrolase (AHRD	101258345	LOC101258345	probable xyloglucan endotransglucosylase/hydrolase protein 23	7.22	UP	16.85
Solyc03g115200	Solyc03g115200.3	Glucan endo-1,3-beta-glucosidase-like protein	101245933	LOC101245933	beta-1,3-glucanase family protein	6.07	UP	16.85
Solyc07g045180	Solyc07g045180.3	CONSTANS-like zinc finger protein (AHRD V3.3 ***		#N/A	ref|XP_004243599.1| PREDICTED: zinc finger protein CONSTANS-LIKE 10 [Solanum lycopersicum]	9.51	UP	16.68
Solyc02g093590	Solyc02g093590.3	Zinc finger CONSTANS-LIKE 7-like protein (AHRD	101256821	LOC101256821	zinc finger protein CONSTANS-LIKE 16	10.12	UP	16.55
Solyc03g096550	Solyc03g096550.3	PLAT domain-containing protein 1 (AHRD V3.3 ***	101267006	LOC101267006	PLAT domain-containing protein 3-like	4.48	UP	15.75
Solyc04g051180	Solyc04g051180.1	Vacuolar iron transporter family protein (AHRD		#N/A	ref|XP_015072233.1| PREDICTED: vacuolar iron transporter homolog 1-like [Solanum	5.89	UP	15.7
Solyc10g050970	Solyc10g050970.1	Ethylene Response Factor D.4	101246484	LOC101246484	ethylene-responsive transcription factor ERF109-like	6.29	UP	15.32
Solyc02g038740	Solyc02g038740.3	3-hydroxy-3-methylglutaryl coenzyme A reductase		#N/A	ref|NP_001296119.1| 3-hydroxy-3-methylglutaryl-coenzyme A reductase 2 [Solanum lycopersicum]	5.62	UP	14.78
Solyc03g006210	Solyc03g006210.2	Cysteine protease (AHRD V3.3 *** J7GPZ5_SOLCI)	101249528	LOC101249528	zingipain-2-like	9.97	UP	14.73
Solyc01g100010	Solyc01g100010.3	F-box protein (AHRD V3.3 *** W9RMP6_9ROSA)	101262356	LOC101262356	F-box protein PP2-B15-like	4.33	UP	14.71
Solyc07g008103	Solyc07g008103.1	Blue copper protein (AHRD V3.3 *-*		#N/A	0	4.41	UP	14.27
Solyc02g077060	Solyc02g077060.2	LOW QUALITY:RPW8.2-like protein (AHRD V3.3 *-*	104645842	LOC104645842	uncharacterized LOC104645842	5.67	UP	14.24
Solyc01g066570	Solyc01g066570.3	senescence-associated family protein (DUF581)	101258100	LOC101258100	uncharacterized LOC101258100	4.54	UP	14.02
Solyc03g006980	Solyc03g006980.3	Alpha-L-fucosidase 1 (AHRD V3.3 *** W9SQK3_9ROSA)		#N/A	ref|XP_010317463.1| PREDICTED: alpha-L-fucosidase 1 [Solanum lycopersicum]	4.87	UP	13.7
Solyc08g067510	Solyc08g067510.1	Non-specific lipid-transfer protein (AHRD V3.3	101246456	LOC101246456	non-specific lipid-transfer protein 1-like	4.44	UP	13.67
Solyc05g051860	Solyc05g051860.3	senescence-associated family protein, putative	101248202	LOC101248202	uncharacterized LOC101248202	4.68	UP	13.32
Solyc06g083650	Solyc06g083650.3	GDSL esterase/lipase (AHRD V3.3 ***	101267033	LOC101267033	GDSL esterase/lipase At5g33370	4.74	UP	13.17
Solyc08g068610	Solyc08g068610.3	Decarboxylase family protein IPR002129	778255	AADC1B	aromatic amino acid decarboxylase 1B	4.58	UP	13.16
Solyc04g007470	Solyc04g007470.3	Drought responsive Zinc finger protein	101253772	LOC101253772	putative zinc finger protein At1g68190	66.01	UP	12.86
Solyc06g005680	Solyc06g005680.3	Two-component response regulator (AHRD V3.3 ***		#N/A	ref|XP_004240372.1| PREDICTED: transcription factor PCL1 [Solanum lycopersicum]	47.53	UP	12.85
Solyc03g093110	Solyc03g093110.3	xyloglucan endotransglucosylase-hydrolase	101258632	LOC101258632	probable xyloglucan endotransglucosylase/hydrolase protein 23	7.14	UP	12.81
Solyc05g009490	Solyc05g009490.2	DNA polymerase epsilon catalytic subunit (AHRD		#N/A	0	5.6	UP	12.36
Solyc01g104780	Solyc01g104780.3	Vacuolar iron transporter family protein (AHRD	101246768	LOC101246768	vacuolar iron transporter homolog 4-like	13.01	UP	12.35
Solyc02g076850	Solyc02g076850.2	Dof zinc finger protein4	104645845	LOC104645845	dof zinc finger protein DOF1.5	9.11	UP	11.68
Solyc11g008140	Solyc11g008140.2	Pectate lyase (AHRD V3.3 *** K4D575_SOLLC)		#N/A	ref|XP_004250039.1| PREDICTED: probable pectate lyase 13 isoform X1 [Solanum lycopersicum]	5.41	UP	11.62
Solyc06g061010	Solyc06g061010.3	senescence-associated family protein (DUF581)	101246541	LOC101246541	uncharacterized LOC101246541	4.77	UP	11.45
Solyc03g093130	Solyc03g093130.3	xyloglucan endotransglucosylase-hydrolase 3	543914	XTH3	xyloglucan endotransglucosylase-hydrolase XTH3	8.5	UP	11.31
Solyc02g089620	Solyc02g089620.3	proline dehydrogenase	778202	PDH	proline dehydrogenase	4.55	UP	11.01
Solyc10g084023	Solyc10g084023.1	SAUR-like auxin-responsive protein family (AHRD		#N/A	ref|XP_015055099.1| PREDICTED: auxin-responsive protein SAUR32-like [Solanum pennellii]	4.57	UP	10.89
Solyc06g051800	Solyc06g051800.3	expansin 1	544035	EXP1	expansin	5.13	UP	10.64
Solyc05g007300	Solyc05g007300.3	HVA22-like protein (AHRD V3.3 *** K4BWQ6_SOLLC)	101263114	LOC101263114	HVA22-like protein c	11.77	UP	10.49
Solyc10g050220	Solyc10g050220.2	cold regulated protein 27 (AHRD V3.3 ***	101251726	LOC101251726	uncharacterized LOC101251726	8.14	UP	10.31
I/+Fe versus H/-Fe_DOWN
Solyc07g044910	Solyc07g044910.1	LOW QUALITY:NAC domain containing protein 90		#N/A	0	nan	DOWN	4564.78
Solyc07g044900	Solyc07g044900.1	LOW QUALITY:AP2/B3-like transcriptional factor		#N/A	0	nan	DOWN	3226.01
Solyc02g070940	Solyc02g070940.1	Chlorophyll a-b binding protein, chloroplastic	101264784	CAB1B	chlorophyll a/b-binding protein Cab-1B blastx E=0	7.17	DOWN	825.21
Solyc12g006760	Solyc12g006760.1	glutathione S-transferase zeta 1 (AHRD V3.3 --*		#N/A	putative IRON MAN peptide	210.64	DOWN	457.08
Solyc02g070970	Solyc02g070970.1	Chlorophyll a-b binding protein, chloroplastic	101264784	CAB1B	chlorophyll a/b-binding protein Cab-1B	5.74	DOWN	417.57
Solyc12g006770	Solyc12g006770.1	glutathione S-transferase zeta 1 (AHRD V3.3 --*		#N/A		27.88	DOWN	414.58
Solyc03g117590	Solyc03g117590.3	Heat shock protein binding protein (AHRD V3.3 ***	100736525	LOC100736525	heat shock protein binding protein	7.84	DOWN	332.86
Solyc05g051850	Solyc05g051850.3	putative myo-inositol-1-phosphatase	543809	LOC543809	inositol-3-phosphate synthase	5.98	DOWN	320.48
Solyc11g073120	Solyc11g073120.2	R2R3MYB transcription factor 58	101262486	LOC101262486	transcription factor MYB48	6.89	DOWN	312.33
Solyc06g054270	Solyc06g054270.3	Sugar transporter protein 11	101261239	STP11	sugar transport protein 8-like	9.89	DOWN	297.07
Solyc03g083420	Solyc03g083420.3	OBP3-responsive protein 1 (AHRD V3.3 ***	101254880	LOC101254880	probable plastid-lipid-associated protein 14, chloroplastic	8.94	DOWN	279.05
Solyc12g006750	Solyc12g006750.1	glutathione S-transferase zeta 1 (AHRD V3.3 --*		#N/A		220.52	DOWN	272.35
Solyc12g006140	Solyc12g006140.2	Cab-5 gene encoding chlorophyll a/b-binding	543976	CAB5	chlorophyll a-b binding protein 5, chloroplastic	7.39	DOWN	258.67
Solyc05g053760	Solyc05g053760.3	Chaperone protein DNAj, putative (AHRD V3.3 ***	101257564	LOC101257564	chaperone protein dnaJ 20, chloroplastic-like	5.36	DOWN	255.3
Solyc06g053840	Solyc06g053840.3	auxin-regulated IAA4	101255303	IAA4	auxin-responsive protein IAA4	6.55	DOWN	246.08
Solyc10g045530	Solyc10g045530.1	LOW QUALITY:Diacylglycerol kinase family protein		#N/A	0	nan	DOWN	217.817
Solyc11g012700	Solyc11g012700.2	oligopeptide transporter (AHRD V3.3 ***	101265194	LOC101265194	oligopeptide transporter 3	5.54	DOWN	202.81
Solyc03g096780	Solyc03g096780.1	Response to low sulfur protein, putative (AHRD	101243970	LOC101243970	uncharacterized LOC101243970	5.54	DOWN	195.09
Solyc07g043130	Solyc07g043130.3	Phototropic-responsive NPH3 family protein (AHRD	101259171	LOC101259171	root phototropism protein 2	6.42	DOWN	184.08
Solyc04g080540	Solyc04g080540.2	DNA polymerase epsilon catalytic subunit A,	101245159	LOC101245159	uncharacterized LOC101245159	6.34	DOWN	153.41
Solyc08g078870	Solyc08g078870.2	14 kDa proline-rich protein DC2.15, putative	101251407	LOC101251407	14 kDa proline-rich protein DC2.15-like	6.07	DOWN	152.95
Solyc02g079240	Solyc02g079240.1	LOW QUALITY:Wound-responsive family protein (AHRD		#N/A	ref|XP_010316669.1| PREDICTED: uncharacterized protein LOC104645811 [Solanum lycopersicum]	7.99	DOWN	149.26
Solyc10g085140	Solyc10g085140.1	Alkyl transferase (AHRD V3.3 *-* K7X479_SOLLC)		#N/A	ref|XP_010312432.1| PREDICTED: dehydrodolichyl diphosphate synthase 2-like [Solanum	7.19	DOWN	148.35
Solyc02g092700	Solyc02g092700.3	DUF1230 family protein (DUF1230) (AHRD V3.3 ***	101254550	LOC101254550	uncharacterized LOC101254550	8.24	DOWN	142.08
Solyc06g053260	Solyc06g053260.1	SAUR-like auxin-responsive family protein (AHRD	101055583	LOC101055583	small auxin-up protein 58	5.99	DOWN	134.56
Solyc09g089510	Solyc09g089510.3	Proteinase inhibitor I (AHRD V3.3 ***		#N/A	ref|XP_004247691.2| PREDICTED: proteinase inhibitor I-B [Solanum lycopersicum]	8.23	DOWN	128.06
Solyc05g051720	Solyc05g051720.1	Glutaredoxin family protein (AHRD V3.3 ***	101252183	LOC101252183	monothiol glutaredoxin-S1-like	5.18	DOWN	117.78
Solyc11g012360	Solyc11g012360.2	Tonoplast dicarboxylate transporter (AHRD V3.3	101257524	LOC101257524	tonoplast dicarboxylate transporter-like	20.77	DOWN	115.65
Solyc07g008240	Solyc07g008240.3	Non-symbiotic hemoglobin 1 (AHRD V3.3 ***	100736435	Glb1	non-symbiotic hemoglobin class 1	5.28	DOWN	115.08
Solyc06g007440	Solyc06g007440.3	Non-specific serine/threonine protein kinase	101247723	LOC101247723	CBL-interacting serine/threonine-protein kinase 11-like	5.78	DOWN	112.12
Solyc04g015750	Solyc04g015750.3	Magnesium chelatase H subunit (AHRD V3.3 ***	101244176	LOC101244176	magnesium-chelatase subunit ChlH, chloroplastic	7.26	DOWN	103.23
Solyc09g083440	Solyc09g083440.3	PIN-I protein (AHRD V3.3 *** Q4FE22_SOLTU)	101246961	LOC101246961	wound-induced proteinase inhibitor 1	5.8	DOWN	101.83
Solyc09g084470	Solyc09g084470.3	Wound-induced proteinase inhibitor 1 (AHRD V3.3	543954	LOC543954	wound-induced proteinase inhibitor 1	10.21	DOWN	99.62
Solyc06g073180	Solyc06g073180.3	CONSTANS interacting protein 1	778334	CIP1	CONSTANS interacting protein 1	6.36	DOWN	93.77
Solyc02g070980	Solyc02g070980.1	Chlorophyll a-b binding protein, chloroplastic	104645884	Cab-1A	chlorophyll a/b-binding protein Cab-1A	7.08	DOWN	90.15
Solyc09g089730	Solyc09g089730.3	2-oxoglutarate (2OG) and Fe(II)-dependent	101244528	LOC101244528	1-aminocyclopropane-1-carboxylate oxidase homolog	6.17	DOWN	83.14
Solyc00g136560	Solyc00g136560.3	Alkyl transferase (AHRD V3.3 *** K7X479_SOLLC)		#N/A	ref|XP_004253464.1| PREDICTED: dehydrodolichyl diphosphate synthase 2-like [Solanum	7.07	DOWN	79.36
Solyc07g006630	Solyc07g006630.3	CONSTANS-like protein (AHRD V3.3 ***	100191137	LOC100191137	CONSTANS-like protein	11.65	DOWN	75.12
Solyc07g055260	Solyc07g055260.3	DnaJ (AHRD V3.3 *** A0A126DIH0_ARAHY)	101268200	LOC101268200	DNAJ heat shock N-terminal domain-containing protein	11.18	DOWN	73.17
Solyc01g080870	Solyc01g080870.3	Peptide transporter, putative (AHRD V3.3 ***		#N/A	protein NRT1/ PTR FAMILY 7.3	5.72	DOWN	71.5
Solyc01g105120	Solyc01g105120.3	Dentin sialophosphoprotein-related, putative		#N/A	ref|XP_010315092.1| PREDICTED: uncharacterized protein LOC101244909 isoform X2 [Solanum	8.8	DOWN	71.23
Solyc12g098910	Solyc12g098910.2	Non-specific serine/threonine protein kinase	101249805	LOC101249805	CBL-interacting serine/threonine-protein kinase 1	7.14	DOWN	68.7
Solyc09g009420	Solyc09g009420.1	LOW QUALITY:AMP-dependent synthetase and ligase		#N/A	ref|XP_004246546.1| PREDICTED: uncharacterized protein LOC101264052 [Solanum lycopersicum]	6.32	DOWN	68.3
Solyc10g079620	Solyc10g079620.2	haloacid dehalogenase	100316880	LOC100316880	ref|XP_004249222.1| PREDICTED: haloacid dehalogenase-like hydrolase domain-containing	37.13	DOWN	59.51
Solyc05g012030	Solyc05g012030.1	LOW QUALITY:Protein BIG GRAIN 1-like E (AHRD V3.3		#N/A	ref|XP_004239030.1| PREDICTED: histone-lysine N-methyltransferase, H3 lysine-79 specific	30.03	DOWN	51.61
Solyc03g119910	Solyc03g119910.3	Le3OH-23b-hydroxylase	543504	3OH-2	3b-hydroxylase	5.64	DOWN	51.09
Solyc10g005030	Solyc10g005030.3	Pseudo-response regulator 9 (AHRD V3.3 ***	101262866	LOC101262866	two-component response regulator-like APRR9	13	DOWN	48.56
Solyc03g059260	Solyc03g059260.3	Carboxyl-terminal-processing protease (AHRD V3.3	101257542	LOC101257542	carboxyl-terminal-processing peptidase 3, chloroplastic	5.98	DOWN	47.54
Solyc01g066190	Solyc01g066190.1	LOW QUALITY:Splicing factor 3B subunit 3 (AHRD		#N/A	0	12.49	DOWN	44.83
Solyc04g009050	Solyc04g009050.3	Dentin sialophosphoprotein-related, putative		#N/A	ref|XP_010319337.1| PREDICTED: uncharacterized protein LOC101266410 isoform X2 [Solanum	5.52	DOWN	43.48
Solyc03g116630	Solyc03g116630.3	cytochrome P450 family protein (AHRD V3.3 ***	101253674	LOC101253674	uncharacterized LOC101253674	10.74	DOWN	41.56
Solyc07g014680	Solyc07g014680.3	sodium transporter HKT1,2		#N/A	emb|CCJ09642.1| Na+ transporter [Solanum lycopersicum var. cerasiforme]	12.24	DOWN	40.73
Solyc03g007370	Solyc03g007370.3	Sigma factor (AHRD V3.3 *** A0A0G2STU5_9ROSI)	101252660	LOC101252660	RNA polymerase sigma factor sigE, chloroplastic/mitochondrial	6.71	DOWN	34.28
Solyc06g060310	Solyc06g060310.3	Chlorophyllide a oxygenase (AHRD V3.3 ***	101261422	LOC101261422	chlorophyllide a oxygenase, chloroplastic	9.75	DOWN	33.57
Solyc10g079680	Solyc10g079680.2	bHLH transcription factor 068	101258211	LOC101258211	putative transcription factor SlbHLH068	nan	DOWN	33.1349
Solyc01g068560	Solyc01g068560.3	Agglutinin-like protein ALA1, putative isoform 3		#N/A	ref|XP_010320656.1| PREDICTED: uncharacterized protein LOC101268608 [Solanum lycopersicum]	6.33	DOWN	32.94
Solyc12g098110	Solyc12g098110.1	LOW QUALITY:Self-incompatibility S1 family	109119116	LOC109119116	uncharacterized LOC109119116	5.17	DOWN	32.02
Solyc11g005190	Solyc11g005190.2	Transducin/WD40 repeat-like superfamily protein	101259391	LOC101259391	COP1-like protein	6.17	DOWN	30.04
Solyc01g102610	Solyc01g102610.3	Ferric reduction oxidase 7 (AHRD V3.3 ***	101246763	LOC101246763	ferric reduction oxidase 6	7.76	DOWN	29.36
Solyc01g017720	Solyc01g017720.2	Maturase K (AHRD V3.3 --* H9NKB3_9ASTR)		#N/A	0	15.64	DOWN	28.82
Solyc12g005660	Solyc12g005660.2	Zinc finger, B-box (AHRD V3.3 *-*	101055534	LOC101055534	Hop-interacting protein THI121	19.26	DOWN	28.71
Solyc01g107460	Solyc01g107460.2	LOW QUALITY:neuronal PAS domain protein (AHRD		#N/A	ref|XP_004230726.1| PREDICTED: uncharacterized protein LOC101248432 [Solanum lycopersicum]	33.25	DOWN	27.67
Solyc12g010020	Solyc12g010020.2	Leucine aminopeptidase A1		#N/A	0	13.67	DOWN	27.67
Solyc07g051820	Solyc07g051820.3	Cellulose synthase family protein (AHRD V3.3 ***	101259456	LOC101259456	cellulose synthase-like protein H1	7.39	DOWN	25.78
Solyc09g084480	Solyc09g084480.3	Type I serine protease inhibitor (AHRD V3.3 ***	101247857	LOC101247857	wound-induced proteinase inhibitor 1-like	13	DOWN	25.45
Solyc06g036260	Solyc06g036260.3	beta-carotene hydroxylase-1	544133	CrtR-b1	beta-carotene hydroxylase	6.88	DOWN	25.29
Solyc04g011780	Solyc04g011780.1	Glutaredoxin (AHRD V3.3 *** A0A103XEX1_CYNCS)		#N/A	ref|XP_004236715.1| PREDICTED: monothiol glutaredoxin-S1-like [Solanum lycopersicum]	12.59	DOWN	25.16
Solyc11g022590	Solyc11g022590.1	trypsin inhibitor-like protein precursor	544001	LOC544001	uncharacterized LOC544001	19.01	DOWN	23.74
Solyc09g011080	Solyc09g011080.3	Ribulose bisphosphate carboxylase/oxygenase activase	101250725	LOC101250725	ribulose bisphosphate carboxylase/oxygenase activase 1, chloroplastic	28.27	DOWN	23.7
Solyc01g100910	Solyc01g100910.3	WAT1-related protein (AHRD V3.3 *** K4B1C2_SOLLC)	101257305	LOC101257305	WAT1-related protein At1g09380	6.38	DOWN	23.33
Solyc09g007765	Solyc09g007765.1	Aquaporin-like protein (AHRD V3.3 *-*		#N/A	ref|XP_010325988.1| PREDICTED: aquaporin PIP2-1-like [Solanum lycopersicum]	5.23	DOWN	21
Solyc03g111120	Solyc03g111120.3	Malate synthase (AHRD V3.3 *** M1B824_SOLTU)	101267395	LOC101267395	malate synthase, glyoxysomal	7.86	DOWN	20.26
Solyc01g096630	Solyc01g096630.3	Dentin sialophosphoprotein-related, putative		#N/A	0	8.72	DOWN	20.06
Solyc04g058100	Solyc04g058100.3	Metallothionein-like protein type 2 (AHRD V3.3	778300	MT3	type 2 metallothionein MT3	10.32	DOWN	19.55
Solyc03g098320	Solyc03g098320.3	Myb transcription factor (AHRD V3.3 ***	101255972	LOC101255972	protein REVEILLE 7	18.95	DOWN	18.77
Solyc08g067540	Solyc08g067540.1	Non-specific lipid-transfer protein (AHRD V3.3	101256205	LOC101256205	non-specific lipid-transfer protein 1-like	5.23	DOWN	18.58
Solyc01g007895	Solyc01g007895.1	basic helix-loop-helix (bHLH) DNA-binding		#N/A	ref|XP_004228559.1| PREDICTED: putative uncharacterized protein DDB_G0282499 [Solanum	7.34	DOWN	17.11
Solyc12g042100	Solyc12g042100.2	RING/FYVE/PHD zinc finger superfamily protein		#N/A	0	9.37	DOWN	16.22
Solyc10g084370	Solyc10g084370.2	MYB transcription factor (AHRD V3.3 ***	101253545	LOC101253545	ref|XP_004249508.1| PREDICTED: protein REVEILLE 8-like [Solanum lycopersicum]	71.89	DOWN	16.15
Solyc07g053140	Solyc07g053140.3	Zinc finger, B-box (AHRD V3.3 ***	101265452	LOC101265452	zinc finger protein CONSTANS-LIKE 4-like	12.23	DOWN	14.58
Solyc07g056240	Solyc07g056240.3	TRNA-methyltransferase (AHRD V3.3 ***	101250133	LOC101250133	uncharacterized LOC101250133	5.74	DOWN	14.53
Solyc10g019050	Solyc10g019050.2	LOW QUALITY:Farnesyl pyrophosphate synthase 1		#N/A	0	nan	DOWN	14.1822
Solyc05g052240	Solyc05g052240.3	Chalcone-flavonone isomerase family protein (AHRD	101266223	LOC101266223	probable chalcone--flavonone isomerase 3	11.64	DOWN	14.13
Solyc03g117580	Solyc03g117580.3	GAG1At protein (AHRD V3.3 *** AT1G16000.1)	101256860	LOC101256860	uncharacterized LOC101256860	5.87	DOWN	14.02
Solyc02g084420	Solyc02g084420.3	B-box zinc finger family protein (AHRD V3.3 ***		#N/A	B-box zinc finger protein 19? E value 3e-78	8.32	DOWN	13.96
Solyc09g008670	Solyc09g008670.3	threonine deaminase	543983	LOC543983	threonine dehydratase biosynthetic, chloroplastic	5.61	DOWN	13.95
Solyc09g090300	Solyc09g090300.3	DCTP pyrophosphatase 1 (AHRD V3.3 ***		#N/A	ref|XP_004247743.1| PREDICTED: dCTP pyrophosphatase 1-like isoform X1 [Solanum lycopersicum]	9.69	DOWN	13.69
Solyc01g079150	Solyc01g079150.3	Boron transporter (AHRD V3.3 *** B6V758_VITVI)	101260863	LOC101260863	boron transporter 1	16.67	DOWN	13.49
Solyc03g116910	Solyc03g116910.3	cinnamoyl-CoA reductase 2	778359	CCR2	cinnamoyl-CoA reductase	6.53	DOWN	13.32
Solyc12g006730	Solyc12g006730.1	LOW QUALITY:glutathione S-transferase zeta 1		#N/A	0	nan	DOWN	13.1393
Solyc05g052230	Solyc05g052230.1	LOW QUALITY:Pentatricopeptide repeat (PPR)		#N/A	ref|XP_015074437.1| PREDICTED: uncharacterized protein LOC107018461 [Solanum pennellii]	nan	DOWN	13.0928
Solyc03g096770	Solyc03g096770.1	Response to low sulfur protein, putative (AHRD	101243684	LOC101243684	uncharacterized LOC101243684	8.93	DOWN	12.3
Solyc05g012230	Solyc05g012230.3	Protein POLAR LOCALIZATION DURING ASYMMETRIC	101267310	LOC101267310	uncharacterized LOC101267310	9.23	DOWN	12.25
Solyc04g080040	Solyc04g080040.3	Heat shock protein binding protein, putative		#N/A	ref|XP_004238235.1| PREDICTED: J domain-containing protein required for chloroplast	8.75	DOWN	12.25
Solyc01g096620	Solyc01g096620.3	MATH and LRR domain-containing protein PFE0570w,		#N/A	ref|XP_010324123.1| PREDICTED: ACI112 protein isoform X1 [Solanum lycopersicum]	6.72	DOWN	12.23
Solyc12g096210	Solyc12g096210.2	F-box/RNI-like superfamily protein (AHRD V3.3 --*		#N/A	0	7.68	DOWN	12.02
Solyc05g010060	Solyc05g010060.3	Phosphate transporter PHO1-like protein (AHRD	101244953	LOC101244953	phosphate transporter PHO1 homolog 1	9.5	DOWN	11.83
Solyc10g005080	Solyc10g005080.3	Late elongated hypocotyl (AHRD V3.3 ***	101261662	LOC101261662	protein LHY	24.74	DOWN	11.25
Solyc08g077170	Solyc08g077170.3	Peptide transporter, putative (AHRD V3.3 ***	101263538	LOC101263538	protein NRT1/ PTR FAMILY 7.3	23.14	DOWN	11.05
Solyc01g017730	Solyc01g017730.1	LOW QUALITY:ARM repeat superfamily protein (AHRD		#N/A	0	9.65	DOWN	10.49
